# Supplementary material for: Environmental drivers of body size evolution in crocodile-line archosaurs
Source: Commun Biol. 2021 Jan 7;4:38. doi: 10.1038/s42003-020-01561-5 (PMC7790829; doi:10.1038/s42003-020-01561-5)
Supplement: Supplementary file 2 — Supplementary Data 1 [file 42003_2020_1561_MOESM2_ESM.xlsx]

## Sheet: Relative body size
	PC1	Skull width	Skull length	Interorbital	Orbit length	Snout width (maxilla_premaxilla margin)	Snout width (Maxilla_jugal margin)	Nasal length	Post_orbital fenestrae width	Post_orbital fenestrae length	Frontal_supraocciptal	Skull depth (prefrontal_nasal)	Skull depth (maxilla_premaxill)	Mandibille length	Mandabille depth (d_sur)	Mandibille width (articular)	dentiary suture	Mandibille width (ang_dent)	Femur head width	Femur length	Humerus length	Humeral head width		reference
Acynodon_adriaticus	-41.0911	11.8	12.9	2.1	1.7	5.1	?	3.1	1.4	1.7	8.9	?	?	?	?	?	3.1	?	?	?	?	?		Delfino, M., Martin, J. E., & Buffetaut, E. (2008). A new species of Acynodon (Crocodylia) from the upper cretaceous (Santonian_Campanian) of Villaggio del Pescatore, Italy. Palaeontology, 51(5), 1091-1106.
Acynodon_iberoccitanus	-35.3357	11.4	16	2.6	3.3	4.6	9.2	3	1.6	2.6	11	?	?	?	?	?	?	?	?	?	?	?		Martin, J. E. (2007). New material of the Late Cretaceous globidontan Acynodon iberoccitanus (Crocodylia) from southern France. Journal of Vertebrate Paleontology, 27(2), 362-372.
Adamantinasuchus_navae	-61.3993	?	?	?	?	?	?	?	?	?	?	?	?	?	?	?	?	?	?	?	?	?		Turner, A. H., & Sertich, J. J. (2010). Phylogenetic history of Simosuchus clarki (Crocodyliformes: Notosuchia) from the Late Cretaceous of Madagascar. Journal of Vertebrate Paleontology, 30(sup1), 177-236.
Aetosauroides_scagliai	-23.3694	?	25.7	?	?	?	?	?	?	?	?	6.4	3.5	24.2	3.6	?	?	?	?	?	?	?		Desojo, J. B., Heckert, A. B., Martz, J. W., Parker, W. G., Schoch, R. R., Small, B. J., & Sulej, T. (2013). Aetosauria: a clade of armoured pseudosuchians from the Upper Triassic continental beds. Geological Society, London, Special Publications, 379(1), 203-239.
Aetosaurus_ferratus	-61.5262	2.8	7.7	1.5	1.7	1.05	3.1	3.6	0.5	1	2	2.1	1.1	6.2	?	?	?	?	?	7.6	4.5	?		Desojo, J. B., Heckert, A. B., Martz, J. W., Parker, W. G., Schoch, R. R., Small, B. J., & Sulej, T. (2013). Aetosauria: a clade of armoured pseudosuchians from the Upper Triassic continental beds. Geological Society, London, Special Publications, 379(1), 203-239.
Aktiogavialis_puertoricensis	-2.56144	?	?	1.8	?	?	?	?	3.2	2.6	?	?	?	?	?	?	?	?	?	?	?	?		V_lez-Juarbe, J., Brochu, C. A., & Santos, H. (2007). A gharial from the Oligocene of Puerto Rico: transoceanic dispersal in the history of a non-marine reptile. Proceedings of the Royal Society B: Biological Sciences, 274(1615), 1245-1254.
Albertosuchus_knudsenii	-3.46171	18.7	38.7	?	?	7.7	?	?	1.5	3.1	22.6	?	?	?	?	?	2.1	?	?	?	?	?		Wu, X. C., & Brinkman, D. B. (2015). A new crocodylian (Eusuchia) from the uppermost Cretaceous of Alberta, Canada. Canadian Journal of Earth Sciences, 52(8), 590-607.
Alligator_mcgrewi	-54.1925	5.2	7.4	0.8	1.7	2.2	4.1	2.6	0.7	0.9	4.1	?	?	?	?	?	?	?	?	?	?	?		Brochu, C. A. (1999). Phylogenetics, taxonomy, and historical biogeography of Alligatoroidea. Journal of Vertebrate Paleontology, 19(S2), 9-100.
Alligator_mefferdi	-15.9082	9.8	29.1	2.7	5.5	8.8	15.9	15.7	2.4	1.8	10.5	?	?	?	?	?	?	?	?	?	?	?		Brochu, C. A. (1999). Phylogenetics, taxonomy, and historical biogeography of Alligatoroidea. Journal of Vertebrate Paleontology, 19(S2), 9-100.
Alligator_mississippiensis	-37.8829	?	19.1	?	?	?	?	?	?	?	?	2.2	1.4	21.5	1.9	?	?	?	?	?	?	?		digimorph.org
Alligator_olseni	-20.0609	14.1	26.1	2.3	5.1	6.4	?	12.4	2.9	1.5	11.5	?	?	?	?	?	?	?	?	?	?	?		Brochu, C. A. (1999). Phylogenetics, taxonomy, and historical biogeography of Alligatoroidea. Journal of Vertebrate Paleontology, 19(S2), 9-100.
Alligator_prenasalis	-37.9799	?	?	?	?	?	?	?	?	?	?	?	?	?	?	?	?	?	?	?	?	?		Mehl, M. G. (1916). Caimanoidea visheri, a new crocodilian from the Oligocene of South Dakota. The Journal of Geology, 24(1), 47-56.
Alligator_thomsoni	24.5118	31	46.3	4.9	8.4	16.1	24.5	18.9	4.1	5.2	17.5	8.1	6.4	60	7.9	23.7	7.4	22.2	?	?	?	?		Mook, C. C., & Thomson, A. (1923). A new species of Alligator from the Snake Creek beds. By order of the Trustees of The American Museum of Natural History.
Alligatorellus_bavaricus	-57.4741	?	?	0.7	1.2	?	?	1.3	0.3	0.5	2.3	?	?	?	?	?	?	?	?	?	?	?		Tennant, J. P., Mannion, P. D., & Upchurch, P. (2016). Evolutionary relationships and systematics of Atoposauridae (Crocodylomorpha: Neosuchia): implications for the rise of Eusuchia. Zoological Journal of the Linnean Society, 177(4), 854-936.
Alligatorellus_beaumonti	-61.9661	3	3.8	0.3	1.1	0.8	2.3	1.2	0.4	0.6	2.5	?	?	?	?	?	?	?	?	?	?	?		Tennant, J. P., Mannion, P. D., & Upchurch, P. (2016). Evolutionary relationships and systematics of Atoposauridae (Crocodylomorpha: Neosuchia): implications for the rise of Eusuchia. Zoological Journal of the Linnean Society, 177(4), 854-936.
Alligatorium_meyeri	-57.2619	3.3	6.2	0.5	1.6	1.1	?	?	0.7	0.9	3.8	?	?	?	?	?	?	?	?	?	?	?		Tennant, J. P., Mannion, P. D., & Upchurch, P. (2016). Evolutionary relationships and systematics of Atoposauridae (Crocodylomorpha: Neosuchia): implications for the rise of Eusuchia. Zoological Journal of the Linnean Society, 177(4), 854-936.
Allodaposuchus_precedens	1.91502	28.2	34.1	4.3	4.4	12.6	18.7	11.9	3.9	4.3	17.9	?	?	?	?	?	?	?	?	?	?	?		Delfino, M., Codrea, V., Folie, A., Dica, P., Godefroit, P., & Smith, T. (2008). A complete skull of Allodaposuchus precedens Nopcsa, 1928 (Eusuchia) and a reassessment of the morphology of the taxon based on the Romanian remains. Journal of Vertebrate Paleontology, 28(1), 111-122.
Allognathosuchus_polyodon	-41.8585	?	?	?	?	?	?	?	?	?	?	?	?	?	?	?	?	?	?	?	?	?		Brochu, C. A. (1999). Phylogenetics, taxonomy, and historical biogeography of Alligatoroidea. Journal of Vertebrate Paleontology, 19(S2), 9-100.
Allognathosuchus_wartheni	-44.2893	?	?	?	?	?	?	?	?	?	?	?	?	?	?	?	?	?	?	?	?	?		Brochu, C. A. (1999). Phylogenetics, taxonomy, and historical biogeography of Alligatoroidea. Journal of Vertebrate Paleontology, 19(S2), 9-100.
Almadasuchus_figarii	-6.88075	?	?	?	?	?	?	?	4	6.2	?	?	?	?	?	?	?	?	3.9	20.2	?	?		Pol, D., Rauhut, O. W., Lecuona, A., Leardi, J. M., Xu, X., & Clark, J. M. (2013). A new fossil from the J urassic of P atagonia reveals the early basicranial evolution and the origins of C rocodyliformes. Biological Reviews, 88(4), 862-872.
Anatosuchus_minor	-43.9711	?	?	?	?	?	?	?	?	?	?	?	?	?	?	?	?	?	?	?	?	?		Sereno, P. C., & Larsson, H. C. (2009). Cretaceous crocodyliforms from the Sahara. ZooKeys [Ressource _lectronique]: launched to accelerate biodiversity research: a peer-reviewed open-access journal, (28), 1-143.
Angistorhinus_grandis	170.574	?	135.8	?	?	?	?	?	?	?	?	?	?	133.6	?	?	?	?	?	?	?	?		Mehl, M. G. (1913). Angistorhinus, a new genus of Phytosauria from the Trias of Wyoming. The Journal of Geology, 21(2), 186-191.
Anteophthalmosuchus_epikrator	53.1066	44.2	61.2	13.1	6.4	7.7	24.4	27.9	8.6	9.8	27.1	?	?	?	?	?	?	?	?	?	?	?		Ristevski, J., Young, M. T., De Andrade, M. B., & Hastings, A. K. (2018). A new species of Anteophthalmosuchus (Crocodylomorpha, Goniopholididae) from the Lower Cretaceous of the Isle of Wight, United Kingdom, and a review of the genus. Cretaceous Research, 84, 340-383.
Anteophthalmosuchus_hooleyi	55.2235	39.6	59.8	13.8	6.4	9.4	22.4	28.5	11.9	11.6	27.7	?	?	?	?	?	?	?	?	?	?	?		Ristevski, J., Young, M. T., De Andrade, M. B., & Hastings, A. K. (2018). A new species of Anteophthalmosuchus (Crocodylomorpha, Goniopholididae) from the Lower Cretaceous of the Isle of Wight, United Kingdom, and a review of the genus. Cretaceous Research, 84, 340-383.
Anthracosuchus_balrogus	62.6245	37.1	63.9	14.4	7.2	18.6	27.9	16	7.4	10.4	28.7	?	?	?	?	?	?	?	?	?	?	?		Hastings, A. K., Bloch, J. I., & Jaramillo, C. A. (2015). A new blunt-snouted dyrosaurid, Anthracosuchus balrogus gen. et sp. nov.(Crocodylomorpha, Mesoeucrocodylia), from the Palaeocene of Colombia. Historical Biology, 27(8), 998-1020.
Aplestosuchus_sordidus	-8.05428	18.4	33.6	?	?	7.2	10	15.5	6.4	4.4	14.3	?	?	34.1	?	23	9.1	15.6	?	?	?	?		Godoy, P. L., Montefeltro, F. C., Norell, M. A., & Langer, M. C. (2014). An additional baurusuchid from the Cretaceous of Brazil with evidence of interspecific predation among Crocodyliformes. PLoS One, 9(5), e97138.
Arambourgia_gaudryi	-55.452	6.2	8.7	0.8	2	?	4.8	3.9	?	?	4.5	?	?	11.5	1.6	6.1	?	?	?	?	?	?		Brochu, C. A. (1999). Phylogenetics, taxonomy, and historical biogeography of Alligatoroidea. Journal of Vertebrate Paleontology, 19(S2), 9-100.
Araripesuchus_buitreraensis	-43.1979	6.7	13.2	1.7	3	2.3	5.8	4.2	1.5	1.7	8.8	?	?	?	?	?	?	?	?	?	?	?		Pol, D., & Apesteguia, S. (2005). New Araripesuchus remains from the early late cretaceous (Cenomanian_Turonian) of Patagonia. American Museum Novitates, 1-38.
Araripesuchus_gomesii	-42.4411	8.5	13.7	?	?	3	5.3	?	?	?	?	?	?	?	?	?	?	?	?	?	?	?		PINHEIRO, A. E. P. (2006). Observations on the palate and choanae structures in Mesoeucrocodylia (Archosauria, Crocodylomorpha): phylogenetic implications. Revista Brasileira de Paleontologia, 9(3), 324.
Araripesuchus_patagonicus	-52.9015	3.8	?	1.2	1.8	?	2.2	?	0.8	1	4.9	?	?	?	?	3.8	?	?	?	?	?	?		Turner, A. H., & Sertich, J. J. (2010). Phylogenetic history of Simosuchus clarki (Crocodyliformes: Notosuchia) from the Late Cretaceous of Madagascar. Journal of Vertebrate Paleontology, 30(sup1), 177-236.
Araripesuchus_tsangatsangana	-56.0167	?	?	?	?	?	?	?	?	?	?	?	?	?	?	?	?	?	?	?	?	?		Turner, A. H., & Sertich, J. J. (2010). Phylogenetic history of Simosuchus clarki (Crocodyliformes: Notosuchia) from the Late Cretaceous of Madagascar. Journal of Vertebrate Paleontology, 30(sup1), 177-236.
Araripesuchus_wegeneri	-44.067	5	12.5	2	3.4	3.6	6.7	6.8	1.4	1.6	5.7	?	?	?	?	?	?	?	?	?	?	?		Turner, A. H., & Sertich, J. J. (2010). Phylogenetic history of Simosuchus clarki (Crocodyliformes: Notosuchia) from the Late Cretaceous of Madagascar. Journal of Vertebrate Paleontology, 30(sup1), 177-236.
Arenysuchus_gascabadiolorum	-35.2246	11	16.7	2.3	2.8	4.4	10	4.4	2.2	2.5	10.4	2.4	1.7	?	?	?	?	?	?	?	?	?		Pu_rtolas, E., Canudo, J. I., & Cruzado-Caballero, P. (2011). A new crocodylian from the Late Maastrichtian of Spain: implications for the initial radiation of crocodyloids. PLoS One, 6(6), e20011.
Argochampsa_krebsi	-3.12648	13.5	41.9	2.4	3.6	2.7	7.1	13	2.9	3.5	14.2	?	?	?	?	?	?	?	?	?	?	?		Hua, S., & Jouve, S. (2004). A primitive marine gavialoid from the Paleocene of Morocco. Journal of Vertebrate Paleontology, 24(2), 341-350.
Arizonasaurus_babbitti	-2.11018	?	?	?	?	?	?	?	?	?	?	?	?	?	?	?	?	?	?	?	?	?		Nesbitt, S. J., Brusatte, S. L., Desojo, J. B., Liparini, A., De Frana, M. A., Weinbaum, J. C., & Gower, D. J. (2013). Rauisuchia. Geological Society, London, Special Publications, 379, SP379-1.
Armadillosuchus_arrudai	-21.653	21.7	23.8	7	3	7.4	?	9.2	2.9	3	15.1	?	?	?	?	?	?	?	?	?	?	?		Marinho, T. S., & Carvalho, I. S. (2009). An armadillo-like sphagesaurid crocodyliform from the Late Cretaceous of Brazil. Journal of South American Earth Sciences, 27(1), 36-41.
Asiatosuchus_germanicus	23.8901	25.2	?	?	?	11.3	11.9	23.4	?	?	?	?	?	?	?	?	?	?	?	?	?	?		Vasse, D. (1992). Un cr_ne d'Asiatosuchus germanicus du Lut_tien d'Issel (Aude). Bilan sur le genre Asiatosuchus en Europe. Geobios, 25(2), 293-304.
Asiatosuchus_grangeri	53.918	?	?	?	?	?	?	?	?	?	?	?	?	72.8	8.6	43.5	13.2	32.8	?	?	?	?		Mook, C. C. (1940). A new fossil crocodilian from Mongolia. American Museum of Natural History.
Atlantosuchus_coupatezi	85.9101	27.9	110.4	4.8	6.5	4.7	19	55.6	6.2	3.5	34.9	?	?	?	?	?	?	?	?	?	?	?		Schiller, T. A. (2012). A Dyrosaurid Crocodylian from the Cretacous (Maastrichtian) Escondido formation of Coahuila, Mexico. A Thesis in Geosciences,Texas Tech University.
Australosuchus_clarkae	66.6503	40.4	75.3	4.4	12.2	13.8	30.9	29.6	6.1	7	36.5	?	?	?	?	?	?	?	?	?	?	?		Willis, P. M. A. (1997). Review of fossil crocodilians from Australasia. Australian Zoologist, 30(3), 287-298.
Barinasuchus_arveloi	80.2975	?	?	?	?	?	?	?	?	?	?	?	?	?	?	?	?	?	?	?	?	?		Dal Sasso, C., Pasini, G., Fleury, G., & Maganuco, S. (2017). Razanandrongobe sakalavae, a gigantic mesoeucrocodylian from the Middle Jurassic of Madagascar, is the oldest known notosuchian. PeerJ, 5, e3481.
Barreirosuchus_franciscoi	7.39376	25.3	?	4.5	5	?	18.7	?	3.4	3.3	18.5	8.5	?	?	?	?	?	?	?	?	?	?		Iori, F. V., & Garcia, K. L. (2012). Barreirosuchus franciscoi, um novo Crocodylomorpha Trematochampsidae da Bacia Bauru, Brasil. Revista Brasileira de Geocincias, 42(2), 397-410.
Batrachomimus_pastosbonensis	-39.9559	7.3	19.4	1.9	2.7	2.4	4.2	10.8	1	1.8	7.8	?	?	22.7	?	7	3.3	4.2	?	?	?	?		Montefeltro, F. C., Larsson, H. C., de Frana, M. A., & Langer, M. C. (2013). A new neosuchian with Asian affinities from the Jurassic of northeastern Brazil. Naturwissenschaften, 100(9), 835-841.
Batrachotomus_kupferzellensis	4.10934	?	36.2	?	?	?	?	14.7	?	?	?	12.7	10.1	39.5	5	?	?	?	?	?	?	?		Nesbitt, S. J., Brusatte, S. L., Desojo, J. B., Liparini, A., De Frana, M. A., Weinbaum, J. C., & Gower, D. J. (2013). Rauisuchia. Geological Society, London, Special Publications, 379, SP379-1.
Baurusuchus_albertoi	1.88914	?	?	?	?	?	?	?	?	?	?	?	?	?	6.8	?	?	?	5.3	27.9	15.9	5		Nascimento, P. M., & Zaher, H. (2010). A new species of Baurusuchus (Crocodyliformes, Mesoeucrocodylia) from the Upper Cretaceous of Brazil, with the first complete postcranial skeleton described for the family Baurusuchidae. Pap_is avulsos de Zoologia, 50(21), 323-361.
Baurusuchus_pachecoi	20.8625	?	47.8	?	?	?	?	18	?	?	?	12.1	9.9	51	10.7	?	?	?	?	?	?	?		de Souza Carvalho, I., Campos, A. D. C. A., & Nobre, P. H. (2005). Baurusuchus salgadoensis, a new crocodylomorpha from the Bauru Basin (Cretaceous), Brazil. Gondwana Research, 8(1), 11-30.
Baurusuchus_salgadoensis	0.208132	19.1	42	4.6	?	6.8	9.2	20.8	3.6	5.6	16.3	12.5	8.3	41.7	10.3	2.3	10.9	?	?	?	?	?		de Souza Carvalho, I., Campos, A. D. C. A., & Nobre, P. H. (2005). Baurusuchus salgadoensis, a new crocodylomorpha from the Bauru Basin (Cretaceous), Brazil. Gondwana Research, 8(1), 11-30.
Borealosuchus_acutidentatus	4.34722	22	44	2.8	6.7	6.5	13.4	18.4	1.8	3.3	18.7	?	?	?	?	?	?	?	?	?	?	?		Brochu, C. A. (1997). A review of _Leidyosuchusî(Crocodyliformes, Eusuchia) from the Cretaceous through Eocene of North America. Journal of Vertebrate Paleontology, 17(4), 679-697.
Borealosuchus_formidabilis	51.3289	36.5	70.8	4.4	8.1	8.1	25.6	34.2	5.8	5.8	28	?	?	?	?	?	?	?	?	?	?	?		Brochu, C. A. (1997). A review of _Leidyosuchusî(Crocodyliformes, Eusuchia) from the Cretaceous through Eocene of North America. Journal of Vertebrate Paleontology, 17(4), 679-697.
Borealosuchus_sternbergii	-9.31045	18.3	32.4	2.8	5.6	5	?	15.2	2.7	3.7	14.4	?	?	?	?	?	?	?	?	?	?	?		Brochu, C. A. (1997). A review of _Leidyosuchusî(Crocodyliformes, Eusuchia) from the Cretaceous through Eocene of North America. Journal of Vertebrate Paleontology, 17(4), 679-697.
Borealosuchus_wilsoni	-6.0939	19.6	33.2	5.3	4.4	5.9	13.2	14.3	3.2	2.8	18.3	?	?	?	?	?	?	?	?	?	?	?		Brochu, C. A. (1997). A review of _Leidyosuchusî(Crocodyliformes, Eusuchia) from the Cretaceous through Eocene of North America. Journal of Vertebrate Paleontology, 17(4), 679-697.
Boverisuchus_magnifrons	-25.8789	11.7	28.2	?	?	2.7	6.7	?	?	?	?	?	?	?	?	?	?	?	?	?	?	?		Brochu, C. A. (2012). Phylogenetic relationships of Palaeogene ziphodont eusuchians and the status of Pristichampsus Gervais, 1853. Earth and Environmental Science Transactions of the Royal Society of Edinburgh, 103(3-4), 521-550.
Boverisuchus_vorax	12.2596	24.5	46.9	5.4	6.2	8.7	14.9	20.8	2.4	4.2	19.6	?	?	?	?	?	?	?	?	?	?	?		Brochu, C. A. (2012). Phylogenetic relationships of Palaeogene ziphodont eusuchians and the status of Pristichampsus Gervais, 1853. Earth and Environmental Science Transactions of the Royal Society of Edinburgh, 103(3-4), 521-550.
Brachychampsa_montana	9.52385	?	?	?	?	?	?	?	?	?	?	?	?	?	?	?	?	?	?	?	?	?		Norell, M. A., Clark, J. M., & Hutchison, J. H. (1994). The Late Cretaceous alligatoroid Brachychampsa montana (Crocodylia): new material and putative relationships. American Museum of Natural History.
Brachychampsa_sealeyi	-32.0227	11.4	?	1.6	?	4.6	8	?	?	?	?	?	?	?	4.2	?	?	?	?	?	?	?		Williamson, T. E. (1996). ? Brachychampsa sealeyi, sp nov.,(Crocodylia, Alligatoroidea) from the Upper Cretaceous (lower Campanian) Menefee Formation, northwestern New Mexico. Journal of Vertebrate Paleontology, 16(3), 421-431.
Brochuchus_pigotti	-12.8471	15.7	35	2.7	4	5.2	13	17	1.8	2.3	13.9	3.8	2	34.6	3.4	?	?	?	4.1	17.4	?	?		Conrad, J. L., Jenkins, K., Lehmann, T., Manthi, F. K., Peppe, D. J., Nightingale, S., ... & McNulty, K. P. (2013). New specimens of _Crocodylus pigotti (Crocodylidae) from Rusinga Island, Kenya, and generic reallocation of the species. Journal of Vertebrate Paleontology, 33(3), 629-646.
Caiman_crocodilus	-31.5525	11.9	18.7	1.9	4	5.2	9	6.6	0.8	1	9.6	?	?	?	?	?	?	?	?	?	?	?		Brochu, C. A. (1999). Phylogenetics, taxonomy, and historical biogeography of Alligatoroidea. Journal of Vertebrate Paleontology, 19(S2), 9-100.
Caiman_latirostris	-14.7384	19.6	26.8	2.5	5.1	8.6	14.6	11.9	0.9	1.1	12	?	?	?	?	?	?	?	?	?	?	?		Brochu, C. A. (1999). Phylogenetics, taxonomy, and historical biogeography of Alligatoroidea. Journal of Vertebrate Paleontology, 19(S2), 9-100.
Caiman_wannlangstoni	-5.21442	18.6	31	3.1	8.3	9.1	15.9	10.5	1.9	2.5	14.3	7.1	5.4	?	?	?	?	?	?	?	?	?		Salas-Gismondi, R., Flynn, J. J., Baby, P., Tejada-Lara, J. V., Wesselingh, F. P., & Antoine, P. O. (2015). A Miocene hyperdiverse crocodylian community reveals peculiar trophic dynamics in proto-Amazonian mega-wetlands. Proceedings of the Royal Society B: Biological Sciences, 282(1804), 20142490.
Caiman_yacare	-15.0491	17.3	27.3	2.9	5.6	7.9	13.2	14.1	1	1.5	10.3	?	?	?	?	?	?	?	?	?	?	?		Brochu, C. A. (1999). Phylogenetics, taxonomy, and historical biogeography of Alligatoroidea. Journal of Vertebrate Paleontology, 19(S2), 9-100.
Caipirasuchus_montealtensis	-29.2693	?	30.6	?	6.8	?	?	9.5	?	?	?	6.7	?	11.5	6.2	?	?	?	?	?	?	?		Turner, A. H., & Sertich, J. J. (2010). Phylogenetic history of Simosuchus clarki (Crocodyliformes: Notosuchia) from the Late Cretaceous of Madagascar. Journal of Vertebrate Paleontology, 30(sup1), 177-236.
Caipirasuchus_paulistanus	-41.6287	8.8	16.3	3.5	3.9	2.8	5.8	5.6	1.8	1.7	10	4.5	3	17.3	4.5	9.1	6.7	8.9	?	?	?	?		Iori, F. V., & Carvalho, I. S. (2011). Caipirasuchus paulistanus, a new sphagesaurid (Crocodylomorpha, Mesoeucrocodylia) from the Adamantina Formation (Upper Cretaceous, Turonian_Santonian), Bauru Basin, Brazil. Journal of Vertebrate Paleontology, 31(6), 1255-1264.
Caipirasuchus_stenognathus	-45.7511	?	?	?	?	?	?	?	?	?	?	?	?	?	?	?	?	?	?	?	?	?		Pol, D., Nascimento, P. M., Carvalho, A. B., Riccomini, C., Pires-Domingues, R. A., & Zaher, H. (2014). A new notosuchian from the Late Cretaceous of Brazil and the phylogeny of advanced notosuchians. PLoS One, 9(4), e93105.
Calsoyasuchus_valliceps	-10.4926	?	41.2	2.9	3.7	4	9.4	18.2	2	2.2	12.6	?	?	?	?	?	?	?	?	?	?	?		Tykoski, R. S., Rowe, T. B., Ketcham, R. A., & Colbert, M. W. (2002). Calsoyasuchus valliceps, a new crocodyliform from the Early Jurassic Kayenta Formation of Arizona. Journal of Vertebrate Paleontology, 22(3), 593-611.
Candidodon_itapecuruense	-56.186	4.6	9.9	?	?	?	?	?	?	?	?	?	?	?	?	?	?	?	?	?	?	?		PINHEIRO, A. E. P. (2006). Observations on the palate and choanae structures in Mesoeucrocodylia (Archosauria, Crocodylomorpha): phylogenetic implications. Revista Brasileira de Paleontologia, 9(3), 324.
Carnufex_carolinensis	94.3062	?	60.2	?	?	?	?	?	?	?	?	15	8	61.4	7.1	?	?	?	?	?	131.2	43.5		Drymala, S. M., & Zanno, L. E. (2016). Osteology of Carnufex carolinensis (Archosauria: Psuedosuchia) from the Pekin Formation of North Carolina and its implications for early crocodylomorph evolution. PloS one, 11(6), e0157528.
Centenariosuchus_gilmorei	-11.1739	?	?	?	?	?	?	?	?	?	?	?	?	?	?	?	?	?	?	?	?	?		Hastings, A. K., Bloch, J. I., Jaramillo, C. A., Rincon, A. F., & MacFadden, B. J. (2013). Systematics and biogeography of crocodylians from the Miocene of Panama. Journal of Vertebrate Paleontology, 33(2), 239-263.
Ceratosuchus_burdoshi	-20.5916	16.5	13.2	2.5	6.5	7.4	14.9	12.2	3.6	3.9	13.4	?	?	?	?	?	?	?	?	?	?	?		Schmidt, K. P. (1938). New crocodilians from the upper Paleocene of western Colorado. Field Museum of Natural History.
Cerrejonisuchus_improcerus	-14.9749	9.1	28.8	1.6	1.2	5.5	5.7	7.2	3.3	5.3	16.1	?	?	?	?	?	?	?	?	?	?	?		Schiller, T. A. (2012). A Dyrosaurid Crocodylian from the Cretacous (Maastrichtian) Escondido formation of Coahuila, Mexico. A Thesis in Geosciences,Texas Tech University.
Chenanisuchus_lateroculi	30.3586	?	?	?	?	?	?	?	?	?	?	?	?	?	?	?	?	?	?	?	?	?		Schiller, T. A. (2012). A Dyrosaurid Crocodylian from the Cretacous (Maastrichtian) Escondido formation of Coahuila, Mexico. A Thesis in Geosciences,Texas Tech University.
Comahuesuchus_brachybuccalis	-52.1649	?	?	1	?	1.1	4	2.6	?	?	?	?	?	?	?	?	?	?	?	?	?	?		Turner, A. H., & Sertich, J. J. (2010). Phylogenetic history of Simosuchus clarki (Crocodyliformes: Notosuchia) from the Late Cretaceous of Madagascar. Journal of Vertebrate Paleontology, 30(sup1), 177-236.
Congosaurus_bequaerti	37.2247	20.9	66.7	3.1	4.7	1.6	9.5	25.6	4.4	13.6	27.2	?	?	?	?	?	?	?	?	?	?	?		Schiller, T. A. (2012). A Dyrosaurid Crocodylian from the Cretacous (Maastrichtian) Escondido formation of Coahuila, Mexico. A Thesis in Geosciences,Texas Tech University.
Cricosaurus_lithographicus	24.013	15.3	64.6	6.7	?	4.9	8.5	20	6.3	8.5	24.4	?	?	?	?	20	24.6	10.7	?	21.1	?	?		Herrera, Y., Gasparini, Z., & Fernandez, M. S. (2013). A new Patagonian species of Cricosaurus (Crocodyliformes, Thalattosuchia): first evidence of Cricosaurus in Middle_Upper Tithonian lithographic limestone from Gondwana. Palaeontology, 56(3), 663-678.
Crocodylus_depressifrons	-1.90945	23.2	37.1	3.3	6.1	6.5	14.9	16.6	3.4	3.9	15.2	?	?	?	?	?	5.3	?	?	?	?	?		Brochu, C. A., & Storrs, G. W. (2012). A giant crocodile from the Plio-Pleistocene of Kenya, the phylogenetic relationships of Neogene African crocodylines, and the antiquity of Crocodylus in Africa. Journal of Vertebrate Paleontology, 32(3), 587-602.
Crocodylus_anthropophagus	18.5561	?	?	?	?	?	?	?	?	?	?	?	?	?	10.4	?	6.5	?	6.7	25.5	23.9	9.2		Brochu, C. A., Njau, J., Blumenschine, R. J., & Densmore, L. D. (2010). A new horned crocodile from the Plio-Pleistocene hominid sites at Olduvai Gorge, Tanzania. PLoS One, 5(2), e9333.
Crocodylus_checchiai	13.1168	?	50	5.2	6.3	7.8	16.4	22.5	4.2	6.2	18.9	7.5	3.9	?	?	?	?	?	?	?	?	?		0
Crocodylus_falconensis	45.381	34.8	66.5	7.4	8.7	13.9	31.6	29.4	4.9	4.5	25.2	?	?	?	?	?	15.5	?	?	?	?	?		Scheyer, T. M., Aguilera, O. A., Delfino, M., Fortier, D. C., Carlini, A. A., S_nchez, R., ... & S_nchez-Villagra, M. R. (2013). Crocodylian diversity peak and extinction in the late Cenozoic of the northern Neotropics. Nature communications, 4, 1907.
Crocodylus_johnsoni	-47.7998	5.4	13.8	0.7	2	1.4	3.8	6.1	0.8	1.1	5.7	?	?	?	?	?	?	?	?	?	?	?		digimorph.org
Crocodylus_moreletii	-14.0573	19.9	30.3	3.5	3.8	6.9	13.9	11.5	2..6	3.1	15.1	?	?	?	?	?	?	?	?	?	?	?		Brochu, C. A. (2000). Phylogenetic relationships and divergence timing of Crocodylus based on morphology and the fossil record. Copeia, 2000(3), 657-673.
Crocodylus_niloticus	13.0161	26.8	47.2	4.5	5.4	8	17.5	?	3.7	4.1	20.8	?	?	?	?	?	?	?	?	?	?	?		Brochu, C. A. (2000). Phylogenetic relationships and divergence timing of Crocodylus based on morphology and the fossil record. Copeia, 2000(3), 657-673.
Crocodylus_porosus	48.7734	32.4	67.3	?	?	11.4	25.5	?	?	?	?	?	?	?	?	?	?	?	?	?	?	?		Dal Sasso, C., Pasini, G., Fleury, G., & Maganuco, S. (2017). Razanandrongobe sakalavae, a gigantic mesoeucrocodylian from the Middle Jurassic of Madagascar, is the oldest known notosuchian. PeerJ, 5, e3481.
Crocodylus_rhombifer	-34.5539	11.5	21.1	2.4	3.4	3.9	8.9	8.8	1.7	2.1	8.5	?	1.6	22.7	3.1	?	?	?	?	?	?	?		Morgan, G. S., Franz, R., & Crombie, R. I. (1993). The Cuban crocodile, Crocodylus rhombifer, from late quaternary fossil deposits on Grand Cayman. Caribbean Journal of Science, 29(3-4), 153-164.
Crocodylus_siamensis	25.3228	31.6	54.1	5.4	5.9	12.9	24.1	25.4	2.2	2.6	20.5	?	?	?	?	?	?	?	?	?	?	?		Delfino, M., & De Vos, J. (2010). A revision of the Dubois crocodylians, Gavialis bengawanicus and Crocodylus ossifragus, from the Pleistocene Homo erectus beds of Java. Journal of Vertebrate Paleontology, 30(2), 427-441.
Crocodylus_thorbjarnarsoni	113.521	?	?	?	?	?	?	?	?	?	?	?	?	?	?	?	?	?	?	?	?	?		Brochu, C. A., & Storrs, G. W. (2012). A giant crocodile from the Plio-Pleistocene of Kenya, the phylogenetic relationships of Neogene African crocodylines, and the antiquity of Crocodylus in Africa. Journal of Vertebrate Paleontology, 32(3), 587-602.
Dakosaurus_andiniensis	81.7263	41.1	77.1	24.7	14.5	12.5	19.1	10.5	13.9	20.1	45	17.9	12.7	83.2	10.6	?	?	?	?	?	?	?		Pol, D., & Gasparini, Z. (2009). Skull anatomy of Dakosaurus andiniensis (Thalattosuchia: Crocodylomorpha) and the phylogenetic position of Thalattosuchia. Journal of Systematic Palaeontology, 7(2), 163-197.
Dakosaurus_maximus	29.9868	29.6	49	11.2	?	7.1	15.8	11.1	9.9	10.8	23.1	?	?	?	?	?	?	?	?	?	?	?		Wilkinson, L. E., Young, M. T., & Benton, M. J. (2008). A new metriorhynchid crocodilian (Mesoeucrocodylia: Thalattosuchia) from the Kimmeridgian (Upper Jurassic) of Wiltshire, UK. Palaeontology, 51(6), 1307-1333.
Decuriasuchus_quartacolonia	-16.6499	14.3	30.6	5.5	4.8	8.3	9.9	8.3	3.3	2.4	13.3	6.3	4.5	29.7	3.7	?	?	?	?	?	?	?		Frana, M. A. G., Ferigolo, J., & Langer, M. C. (2011). Associated skeletons of a new middle Triassic _Rauisuchiaî from Brazil. Naturwissenschaften, 98(5), 389.
Desmatosuchus_smalli	-4.05422	?	37.2	?	?	?	?	?	?	?	?	7.6	6.3	32.6	5	?	?	?	?	?	?	?		Desojo, J. B., Heckert, A. B., Martz, J. W., Parker, W. G., Schoch, R. R., Small, B. J., & Sulej, T. (2013). Aetosauria: a clade of armoured pseudosuchians from the Upper Triassic continental beds. Geological Society, London, Special Publications, 379(1), 203-239.
Desmatosuchus_spurensis	35.9013	?	?	?	?	?	?	?	?	?	?	?	?	?	?	?	?	?	?	42	25.5	?		Desojo, J. B., Heckert, A. B., Martz, J. W., Parker, W. G., Schoch, R. R., Small, B. J., & Sulej, T. (2013). Aetosauria: a clade of armoured pseudosuchians from the Upper Triassic continental beds. Geological Society, London, Special Publications, 379(1), 203-239.
Diandongosuchus_fuyuanensis	-28.0676	?	24.8	?	3.6	2.8	?	6.6	2.8	2.6	9.3	?	?	?	?	?	?	?	3	13.6	10.6	3.7		Li, C., Wu, X. C., Zhao, L. J., Sato, T., & Wang, L. T. (2012). A new archosaur (Diapsida, Archosauriformes) from the marine Triassic of China. Journal of Vertebrate Paleontology, 32(5), 1064-1081.
Diplocynodon_darwini	-57.2855	4.2	7.4	0.5	1.4	1.4	?	3.1	?	?	3.6	?	?	?	?	?	?	?	?	?	?	?		Brochu, C. A. (1999). Phylogenetics, taxonomy, and historical biogeography of Alligatoroidea. Journal of Vertebrate Paleontology, 19(S2), 9-100.
Diplocynodon_deponiae	-49.2279	?	?	?	?	?	?	?	?	?	?	?	?	11.7	?	6.1	1.2	?	1.3	6.1	4.7	1.2		Delfino, M., & Smith, T. (2012). Reappraisal of the morphology and phylogenetic relationships of the middle Eocene alligatoroid Diplocynodon deponiae (Frey, Laemmert, and Riess, 1987) based on a three-dimensional specimen. Journal of Vertebrate Paleontology, 32(6), 1358-1369.
Diplocynodon_elavericus	-2.79599	22.5	?	?	?	?	18.7	?	?	?	12.5	5.8	5.2	?	?	?	?	?	?	?	?	?		Martin, J. E. (2010). A new species of Diplocynodon (Crocodylia, Alligatoroidea) from the Late Eocene of the Massif Central, France, and the evolution of the genus in the climatic context of the Late Palaeogene. Geological Magazine, 147(4), 596-610.
Diplocynodon_hantoniensis	-5.86354	20.9	35.7	1.6	5	7.9	15.6	18.4	2.1	3	13.2	?	?	?	?	?	?	?	?	?	?	?		Brochu, C. A. (1999). Phylogenetics, taxonomy, and historical biogeography of Alligatoroidea. Journal of Vertebrate Paleontology, 19(S2), 9-100.
Diplocynodon_muelleri	-45.8475	6.2	13	0.8	2.3	3.3	6	4	0.9	1.7	7.3	?	?	?	?	?	?	?	?	?	?	?		Piras, P., & Buscalioni, A. D. (2006). Diplocynodon muelleri comb. nov., an Oligocene diplocynodontine alligatoroid from Catalonia (Ebro Basin, Lleida province, Spain). Journal of Vertebrate Paleontology, 26(3), 608-620.
Diplocynodon_ratelii	12.3303	25	45	3.9	6	10.7	18.5	22.3	3.3	4.1	18.1	?	?	?	?	?	?	?	?	?	?	?		Brochu, C. A. (1999). Phylogenetics, taxonomy, and historical biogeography of Alligatoroidea. Journal of Vertebrate Paleontology, 19(S2), 9-100.
Diplocynodon_ungeri	-14.2956	17.8	36.4	2.5	3.9	5.9	?	?	2.3	2.5	13.3	?	?	?	?	?	4.6	?	?	?	?	?		Martin, J. E., & Gross, M. (2011). Taxonomic clarification of Diplocynodon Pomel, 1847 (Crocodilia) from the Miocene of Styria, Austria. Neues Jahrbuch f_r Geologie und Pal_ontologie-Abhandlungen, 261(2), 177-193.
Dollosuchoides_densmorei	11.9376	19.8	44.2	2.5	4.2	2.8	9.9	23.5	4.7	4.3	14.6	?	?	57.9	5	15.4	20.7	?	?	?	?	?		Brochu, C. A. (2007). Systematics and taxonomy of Eocene tomistomine crocodylians from Britain and Northern Europe. Palaeontology, 50(4), 917-928.
Doratodon_carcharidens	-49.6738	?	?	?	?	?	?	?	?	?	?	?	?	10.3	1.2	?	2.1	3.3	?	?	?	?		Rabi, M., & Seb_k, N. (2015). A revised Eurogondwana model: Late Cretaceous notosuchian crocodyliforms and other vertebrate taxa suggest the retention of episodic faunal links between Europe and Gondwana during most of the Cretaceous. Gondwana Research, 28(3), 1197-1211.
Dyoplax_arenaceus	-57.989	?	?	?	?	?	?	?	?	?	?	?	?	?	?	?	?	?	?	?	?	?		Maisch, M. W., Matzke, A. T., & Rathgeber, T. (2013). Re-evaluation of the enigmatic archosaur Dyoplax arenaceus O. FRAAS, 1867 from the Schilfsandstein (Stuttgart Formation, lower Carnian, Upper Triassic) of Stuttgart, Germany. Neues Jahrbuch f_r Geologie und Pal_ontologie-Abhandlungen, 267(3), 353-362.
Dyrosaurus_maghribensis	35.0125	20.9	65.4	2.3	4.4	2.7	10.3	29.1	4.7	8.8	25.8	?	?	?	?	?	?	?	?	?	?	?		Schiller, T. A. (2012). A Dyrosaurid Crocodylian from the Cretacous (Maastrichtian) Escondido formation of Coahuila, Mexico. A Thesis in Geosciences,Texas Tech University.
Dyrosaurus_phosphaticus	30.639	20	61.8	2.4	3.8	3	10.3	28.8	4.2	8.7	24.3	?	?	?	?	?	?	?	?	?	?	?		Schiller, T. A. (2012). A Dyrosaurid Crocodylian from the Cretacous (Maastrichtian) Escondido formation of Coahuila, Mexico. A Thesis in Geosciences,Texas Tech University.
Ebrachosuchus_neukami	11.0083	14.1	63.6	2.6	4.2	4.7	10.7	?	2.8	2.5	15	?	?	?	?	?	?	?	?	?	?	?		Lautenschlager, S., & Butler, R. J. (2016). Neural and endocranial anatomy of Triassic phytosaurian reptiles and convergence with fossil and modern crocodylians. PeerJ, 4, e2251.
Edentosuchus_tienshanensis	-55.9374	3.4	?	1.3	?	1	2	1.1	?	?	?	?	?	?	?	?	1.3	?	?	?	?	?		Pol, D., Ji, S. A., Clark, J. M., & Chiappe, L. M. (2004). Basal crocodyliforms from the Lower Cretaceous Tugulu Group (Xinjiang, China), and the phylogenetic position of Edentosuchus. Cretaceous Research, 25(4), 603-622.
Effigia_okeeffeae	-58.5557	4.4	10.6	1.6	3.4	2.7	3.2	1.9	1.2	3.6	0.8	2.7	1.7	9.8	1.1	?	?	?	?	3	1.3	?		Nesbitt, S. J., & Norell, M. A. (2006). Extreme convergence in the body plans of an early suchian (Archosauria) and ornithomimid dinosaurs (Theropoda). Proceedings of the Royal Society B: Biological Sciences, 273(1590), 1045-1048.
Elosuchus_cherifiensis	48.2535	28.5	61.4	5.9	4.3	5.2	?	36.7	6.1	4.4	17.3	?	?	?	?	?	51.1	?	?	?	?	?		de Broin, F. D. L. (2002). Elosuchus, a new genus of crocodile from the Cretaceous of the North of Africa. Comptes Rendus Palevol, 1(5), 275.
Eocaiman_cavernensis	-31.6226	?	?	?	?	?	?	?	?	?	?	?	?	?	4	5.7	4.1	?	?	?	?	?		Simpson, G. G. (1933). A new crocodilian from the Notostylops beds of Patagonia. American Museum novitates; no. 623.
Eosuchus_lerichei	0.44592	17.4	42.6	2.3	4.4	2.9	10	19.7	3.2	3.8	13.1	?	?	?	?	?	22.2	?	?	?	?	?		Delfino, M., Piras, P., & Smith, T. (2005). Anatomy and phylogeny of the gavialoid crocodylian Eusuchus lerichei from the Paleogene of Europe. Acta Palaeontologica Polonica, 50, 565-580.
Eosuchus_minor	-3.801	16.9	40.7	2.3	4.7	3.6	11.2	18.7	3.7	4.2	13.8	?	?	?	?	?	?	?	2.3	12.3	14.5	3.1		Brochu, C. A. (2006). Osteology and phylogenetic significance of Eosuchus minor (Marsh, 1870) new combination, a longirostrine crocodylian from the late Paleocene of North America. Journal of Paleontology, 80(1), 162-186.
Euthecodon_arambourgi	12.1396	19	58.9	2.7	5.7	4.1	12.1	25.3	2.6	3.2	18.7	4.2	3.1	?	?	?	?	?	?	?	?	?		Ginsburg, L., & Buffetaut, Ê. (1978). Euthecodon arambourgi n. sp., et l'_volution du genre Euthecodon, Crocodilien du N_ogne d'Afrique. G_ologie m_diterran_enne, 5(2), 291-301.
Euthecodon_brumpti	37.6066	22.2	90.2	3.3	4.9	3.9	?	?	2.2	3.5	22.6	?	?	?	?	?	?	?	?	?	?	?		Ginsburg, L., & Buffetaut, Ê. (1978). Euthecodon arambourgi n. sp., et l'_volution du genre Euthecodon, Crocodilien du N_ogne d'Afrique. G_ologie m_diterran_enne, 5(2), 291-301.
Eutretauranosuchus_delfsi	-22.7103	10.8	28.5	3.1	2.9	3.3	8.2	14.3	2.4	2.8	9.5	?	?	32.3	?	?	6.5	11.2	?	?	?	?		Smith, D. K., Allen, E. R., Sanders, R. K., & Stadtman, K. L. (2010). A new specimen of Eutretauranosuchus (Crocodyliformes; Goniopholididae) from Dry Mesa, Colorado. Journal of Vertebrate Paleontology, 30(5), 1466-1477.
Fruitachampsa_callisoni	-54.9677	?	5.4	0.9	1.8	1.3	1.9	1.5	3.5	?	?	?	?	?	?	3.4	1.1	?	?	?	?	?		Clark, J. M. (2011). A new shartegosuchid crocodyliform from the Upper Jurassic Morrison Formation of western Colorado. Zoological Journal of the Linnean Society, 163(suppl_1), S152-S172.
Gavialis_bengawanicus	56.3638	27.1	73.8	11.1	6	5.1	13	11.1	7.1	6.4	23.2	?	2.8	81.6	5.5	27.2	50.7	17.1	5.9	30.7	28	5.6		Martin, J. E., Buffetaut, E., Naksri, W., Lauprasert, K., & Claude, J. (2012). Gavialis from the Pleistocene of Thailand and its relevance for drainage connections from India to Java. PloS one, 7(9), e44541.
Gavialis_gangeticus	-24.8506	4.6	18.2	0.8	1.4	0.8	2.6	5.1	1.1	1.2	9.2	?	?	?	?	?	?	?	?	?	?	?		digimorph.org
Globidentosuchus_brachyrostris	-7.22745	19.7	33	3.7	6.6	13	9	10	1.5	1.9	17.7	?	?	37.4	9.7	?	?	?	?	?	?	?		Scheyer, T. M., Aguilera, O. A., Delfino, M., Fortier, D. C., Carlini, A. A., S_nchez, R., ... & S_nchez-Villagra, M. R. (2013). Crocodylian diversity peak and extinction in the late Cenozoic of the northern Neotropics. Nature communications, 4, 1907.
Gnatusuchus_pebasensis	-15.5812	?	?	?	?	?	?	?	?	?	?	?	?	?	?	?	?	?	?	?	?	?		Salas-Gismondi, R., Flynn, J. J., Baby, P., Tejada-Lara, J. V., Wesselingh, F. P., & Antoine, P. O. (2015). A Miocene hyperdiverse crocodylian community reveals peculiar trophic dynamics in proto-Amazonian mega-wetlands. Proceedings of the Royal Society B: Biological Sciences, 282(1804), 20142490.
Gondwanasuchus_scabrosus	-48.0771	?	?	?	?	?	?	?	?	?	?	?	?	?	?	?	?	?	?	?	?	?		da Silva Marinho, T., Iori, F. V., de Souza Carvalho, I., & de Vasconcellos, F. M. (2013). Gondwanasuchus scabrosus gen. et sp. nov., a new terrestrial predatory crocodyliform (Mesoeucrocodylia: Baurusuchidae) from the Late Cretaceous Bauru Basin of Brazil. Cretaceous Research, 44, 104-111.
Goniopholis_baryglyphaeus	-37.1256	7.9	?	2.2	?	2.9	7.9	8	1.3	1.4	4.7	?	?	?	?	?	?	?	?	?	?	?		de Andrade, M. B., Edmonds, R., Benton, M. J., & Schouten, R. (2011). A new Berriasian species of Goniopholis (Mesoeucrocodylia, Neosuchia) from England, and a review of the genus. Zoological Journal of the Linnean Society, 163(suppl_1), S66-S108.
Goniopholis_kiplingi	21.675	31.3	49.4	8.9	3.2	8.8	21.5	18.2	6.4	4.9	21	?	?	?	?	?	?	?	?	?	?	?		de Andrade, M. B., Edmonds, R., Benton, M. J., & Schouten, R. (2011). A new Berriasian species of Goniopholis (Mesoeucrocodylia, Neosuchia) from England, and a review of the genus. Zoological Journal of the Linnean Society, 163(suppl_1), S66-S108.
Goniopholis_simus	0.024508	22	36.2	5.6	5.4	6.6	14.1	15.7	4.5	4.5	14.9	?	?	?	?	?	?	?	?	?	?	?		de Andrade, M. B., Edmonds, R., Benton, M. J., & Schouten, R. (2011). A new Berriasian species of Goniopholis (Mesoeucrocodylia, Neosuchia) from England, and a review of the genus. Zoological Journal of the Linnean Society, 163(suppl_1), S66-S108.
Goniopholis_stovalli	9.06177	25.5	43	5.5	4.6	5.8	18.1	20	4.4	5.2	18.3	?	?	?	?	?	?	?	?	?	?	?		Allen, E. R. (2012). Analysis of North American goniopholidid crocodyliforms in a phylogenetic context.
Gracilineustes_acutus	4.50988	12.9	47.7	6.4	?	2.7	6.5	10.8	5.3	8.7	18.3	?	?	?	?	?	?	?	?	?	?	?		Wilkinson, L. E., Young, M. T., & Benton, M. J. (2008). A new metriorhynchid crocodilian (Mesoeucrocodylia: Thalattosuchia) from the Kimmeridgian (Upper Jurassic) of Wiltshire, UK. Palaeontology, 51(6), 1307-1333.
Gracilisuchus_stipanicicorum	-52.8421	3.7	8.7	1.3	2.8	1.3	2.8	4.5	1.4	0.9	4.2	?	?	?	?	?	?	?	?	?	?	?		Butler, R. J., Sullivan, C., Ezcurra, M. D., Liu, J., Lecuona, A., & Sookias, R. B. (2014). New clade of enigmatic early archosaurs yields insights into early pseudosuchian phylogeny and the biogeography of the archosaur radiation. BMC Evolutionary Biology, 14(1), 128.
Gryposuchus_croizati	136.612	38.7	114.1	15	6.5	11.2	?	71.2	8.8	5.2	34.2	?	?	124	?	36.8	80.8	?	?	?	?	?		S_nchez_Villagra, M. R., & Aguilera, O. A. (2006). Neogene vertebrates from Urumaco, Falc_n State, Venezuela: diversity and significance. Journal of Systematic Palaeontology, 4(3), 213-220.
Gryposuchus_pachakamue	35.7644	21.8	?	5.5	2.9	4.3	10.9	25.3	7	?	?	5.5	3.6	?	?	28.3	36.7	16	?	?	?	?		Salas-Gismondi, R., Flynn, J. J., Baby, P., Tejada-Lara, J. V., Claude, J., & Antoine, P. O. (2016). A new 13 million year old gavialoid crocodylian from proto-Amazonian mega-wetlands reveals parallel evolutionary trends in skull shape linked to longirostry. PloS one, 11(4), e0152453.
Guarinisuchus_munizi	13.8987	15.4	52.2	2.1	3.8	3.2	8.1	16.3	3.4	10	22.7	?	?	?	?	?	?	?	?	?	?	?		Barbosa, J. A., Kellner, A. W. A., & Viana, M. S. S. (2008). New dyrosaurid crocodylomorph and evidences for faunal turnover at the K_P transition in Brazil. Proceedings of the Royal Society B: Biological Sciences, 275(1641), 1385-1391.
Hamadasuchus_rebouli	-14.0175	17.2	31.8	3.1	3.2	4.9	9.5	18.3	2.7	3.7	13.4	6.3	3.5	?	?	?	?	?	?	?	?	?		Larsson, H. C., & Sues, H. D. (2007). Cranial osteology and phylogenetic relationships of Hamadasuchus rebouli (Crocodyliformes: Mesoeucrocodylia) from the Cretaceous of Morocco. Zoological Journal of the Linnean Society, 149(4), 533-567.
Harpacochampsa_camfieldensis	2.52625	21.4	44.3	?	?	4.9	12.9	?	4.2	4.7	?	?	?	?	?	?	?	?	?	?	?	?		Willis, P. M. A. (1997). Review of fossil crocodilians from Australasia. Australian Zoologist, 30(3), 287-298.
Hulkepholis_plotos	-1.06203	14.5	40.3	8.3	3.4	6	11.2	19.9	3.4	5.1	14.6	?	?	?	?	?	?	?	?	?	?	?		Buscalioni, . D., Martnez, L. A., Esplez, E., & Mampel, L. (2013). European Goniopholididae from the Early Albian Escucha Formation in Ari_o (Teruel, Arag_n, Spain). Revista espa_ola de paleontologa, 28(1), 103-122.
Hyposaurus_rogersii	41.6648	23.7	64	4.9	3.9	5.2	?	?	5.5	14	?	?	?	?	?	?	?	?	?	?	?	?		Schiller, T. A. (2012). A Dyrosaurid Crocodylian from the Cretacous (Maastrichtian) Escondido formation of Coahuila, Mexico. A Thesis in Geosciences,Texas Tech University.
Iharkutosuchus_makadii	-41.4872	11	13.2	1.7	2.4	3.9	9.5	2.8	?	?	8.5	?	?	?	?	?	?	?	?	?	?	?		_si, A., Clark, J. M., & Weishampel, D. B. (2007). First report on a new basal eusuchian crocodyliform with multicusped teeth from the Upper Cretaceous (Santonian) of Hungary. Neues Jahrbuch f_r Geologie und Pal_ontologie-Abhandlungen, 243(2), 169-177.
Ikanogavialis_gameroi	97.2895	40.4	?	9.6	5.9	6.4	20.4	56	8.4	7.2	44.8	?	?	?	?	23.6	53.6	?	?	?	?	?		S_nchez_Villagra, M. R., & Aguilera, O. A. (2006). Neogene vertebrates from Urumaco, Falc_n State, Venezuela: diversity and significance. Journal of Systematic Palaeontology, 4(3), 213-220.
Isisfordia_duncani	-41.5986	6.8	17.4	1	2.7	3.3	5.5	7.5	1.3	1.8	7.4	1	0.8	?	?	?	?	?	1.9	9.1	8.4	?		Salisbury, S. W., Molnar, R. E., Frey, E., & Willis, P. M. (2006). The origin of modern crocodyliforms: new evidence from the Cretaceous of Australia. Proceedings of the Royal Society of London B: Biological Sciences, 273(1600), 2439-2448.
Jiangxisuchus_nankangensis	-30.163	?	?	?	?	?	?	?	?	?	?	?	?	?	?	?	?	?	?	?	?	?		Li, C., Wu, X. C., & Rufolo, S. J. (2019). A new crocodyloid (Eusuchia: Crocodylia) from the Upper Cretaceous of China. Cretaceous Research, 94, 25-39.
Kambara_murgonensis	-0.366542	21.8	39.5	2.5	5.8	8.9	17	15	3.2	3.2	19.8	?	?	?	?	?	?	?	?	?	?	?		Salisbury, S. W., & Willis, P. M. A. (1996). A new crocodylian from the early Eocene of south-eastern Queensland and a preliminary investigation of the phylogenetic relationships of crocodyloids. Alcheringa, 20(3), 179-226.
Kambara_implexidens	-27.4997	14.6	28.5	1.9	4.3	4.7	10.9	11	2.2	2.5	13.7	3.6	?	19.4	3.1	?	?	?	?	?	?	?		0
Kaprosuchus_saharicus	17.3584	23.9	46	3.5	3.5	10.4	17	23	4.2	6.5	16.3	6.5	3.9	55.9	7.7	?	?	?	?	?	?	?		Sereno, P. C., & Larsson, H. C. (2009). Cretaceous crocodyliforms from the Sahara. ZooKeys [Ressource _lectronique]: launched to accelerate biodiversity research: a peer-reviewed open-access journal, (28), 1-143.
Kayentasuchus_walkeri	-47.2912	4.8	13.8	?	?	?	?	7	?	?	?	3.2	1.8	12.8	?	?	?	?	?	?	?	?		Clark, J. M., & Sues, H. D. (2002). Two new basal crocodylomorph archosaurs from the Lower Jurassic and the monophyly of the Sphenosuchia. Zoological Journal of the Linnean Society, 136(1), 77-95.
Kentisuchus_spenceri	2.51957	?	43.1	2.8	4.5	3.8	10.9	21.7	3.7	3.9	16.8	?	?	?	?	?	?	?	?	?	?	?		Brochu, C. A. (2007). Systematics and taxonomy of Eocene tomistomine crocodylians from Britain and Northern Europe. Palaeontology, 50(4), 917-928.
Khoratosuchus_jintasakuli	-3.94906	10	?	3	3.7	?	7.9	?	2.5	3.3	13.3	?	?	?	?	?	?	?	?	?	?	?		Lauprasert, K., Cuny, G., Thirakhupt, K., & Suteethorn, V. (2009). Khoratosuchus jintasakuli gen. et sp. nov., an advanced neosuchian crocodyliform from the Early Cretaceous (Aptian-Albian) of NE Thailand. Geological Society, London, Special Publications, 315(1), 175-187.
Knoetschkesuchus_guimarotae	-68.7157	1.9	3.3	0.2	0.7	0.4	1.7	1.4	0.4	0.5	1.8	?	?	4	0.3	?	?	?	0.5	2.4	2.3	0.5		Schwarz, D., & Salisbury, S. W. (2005). A new species of Theriosuchus (Atoposauridae, Crocodylomorpha) from the late Jurassic (Kimmeridgian) of Guimarota, Portugal. Geobios, 38(6), 779-802.
Koumpiodontosuchus_aprosdokiti	-56.8368	5.1	10.4	0.7	2.3	1.4	3	3.6	1	1.3	5.6	1.3	?	10	?	5.1	1.8	5	?	?	?	?		Sweetman, S. C., Pedreira-Segade, U., & Vidovic, S. U. (2014). A new bernissartiid crocodyliform from the Lower Cretaceous Wessex Formation (Wealden Group, Barremian) of the Isle of Wight, southern England. Acta Palaeontologica Polonica, 60(2), 257-268.
Krabisuchus_siamogallicus	-35.8165	?	?	1.1	?	?	?	3.3	0.8	1.6	7.2	?	?	?	?	?	?	?	?	?	?	?		Martin, J. E., & Lauprasert, K. (2010). A new primitive alligatorine from the Eocene of Thailand: relevance of Asiatic members to the radiation of the group. Zoological Journal of the Linnean Society, 158(3), 608-628.
Kuttanacaiman_iquitosensis	-21.1361	?	?	?	?	?	?	?	?	?	?	?	?	?	?	?	?	?	?	?	?	?		Salas-Gismondi, R., Flynn, J. J., Baby, P., Tejada-Lara, J. V., Wesselingh, F. P., & Antoine, P. O. (2015). A Miocene hyperdiverse crocodylian community reveals peculiar trophic dynamics in proto-Amazonian mega-wetlands. Proceedings of the Royal Society B: Biological Sciences, 282(1804), 20142490.
Leidyosuchus_canadensis	-7.16578	?	?	?	?	?	?	?	?	?	?	?	?	?	?	?	?	?	?	?	?	?		Wu, X. C., Russell, A. P., & Brinkman, D. B. (2001). A review of Leidyosuchus canadensis Lambe, 1907 (Archosauria: Crocodylia) and an assessment of cranial variation based upon new material. Canadian Journal of Earth Sciences, 38(12), 1665-1687.
Leptosuchus_crosbiensis	10.2657	?	?	?	?	?	?	?	?	?	?	?	?	?	?	?	?	?	6.2	25	?	?		KIMMIG, J. (2013). Possible secondarily terrestrial lifestyle in the European phytosaur Nicrosaurus kapffi (Late Triassic, Norian): A preliminary study. The Triassic System. Albuquerque, New Mexico Museum of Natural History and Science, Bulletin, 61, 306-312.
Libycosuchus_brevirostris	-35.282	12.9	16.9	3.8	3.9	3.9	6.8	8	1.4	1.6	8.7	?	?	?	?	?	?	?	?	?	?	?		Turner, A. H., & Sertich, J. J. (2010). Phylogenetic history of Simosuchus clarki (Crocodyliformes: Notosuchia) from the Late Cretaceous of Madagascar. Journal of Vertebrate Paleontology, 30(sup1), 177-236.
Litargosuchus_leptorhynchus	-58.3757	3.7	7.6	0.7	1.3	0.5	1.8	2.8	0.4	1	4.5	?	?	?	?	?	1.3	?	?	?	?	?		Clark, J. M., & Sues, H. D. (2002). Two new basal crocodylomorph archosaurs from the Lower Jurassic and the monophyly of the Sphenosuchia. Zoological Journal of the Linnean Society, 136(1), 77-95.
Llanosuchus_tamaensis	-54.7775	7.3	8.1	?	?	1.9	?	?	?	?	?	?	?	?	?	?	?	?	?	?	?	?		Fiorelli, L. E., Leardi, J. M., Hechenleitner, E. M., Pol, D., Basilici, G., & Grellet-Tinner, G. (2016). A new Late Cretaceous crocodyliform from the western margin of Gondwana (La Rioja Province, Argentina). Cretaceous Research, 60, 194-209.
Lohuecosuchus_mechinorum	-22.5711	9.1	25.6	3.6	3.4	7.1	10.7	6.1	2.5	2.8	16.8	4.5	3.3	?	?	?	?	?	?	?	?	?		Narv_ez, I., Brochu, C. A., Escaso, F., P_rez-Garca, A., & Ortega, F. (2015). New crocodyliforms from southwestern Europe and definition of a diverse clade of European Late Cretaceous basal eusuchians. PLoS One, 10(11), e0140679.
Lohuecosuchus_megadontos	2.98285	27.3	33.5	6	5.5	13.4	23.4	13.8	3.8	3.4	15.1	6	3.6	46.9	7.2	?	6	?	?	?	?	?		Narv_ez, I., Brochu, C. A., Escaso, F., P_rez-Garca, A., & Ortega, F. (2015). New crocodyliforms from southwestern Europe and definition of a diverse clade of European Late Cretaceous basal eusuchians. PLoS One, 10(11), e0140679.
Lomasuchus_palpebrosus	-10.5251	22.9	27.7	8.4	?	7.1	15.6	14.7	2.6	4.6	12.6	?	?	?	?	?	?	?	?	?	?	?		de Souza Carvalho, I., Ribeiro, L. C. B., & dos Santos Avilla, L. (2004). Uberabasuchus terrificus sp. nov., a new Crocodylomorpha from the Bauru Basin (Upper Cretaceous), Brazil. Gondwana Research, 7(4), 975-1002.
Longosuchus_meadei	-29.2475	?	21.2	?	?	?	?	?	?	?	?	6.6	3.1	19.4	3.9	?	?	?	?	?	?	?		Desojo, J. B., Heckert, A. B., Martz, J. W., Parker, W. G., Schoch, R. R., Small, B. J., & Sulej, T. (2013). Aetosauria: a clade of armoured pseudosuchians from the Upper Triassic continental beds. Geological Society, London, Special Publications, 379(1), 203-239.
Lorosuchus_nodosus	-34.3447	14	20	2.5	2.2	3.5	9.8	6.4	0.9	1.7	9.5	?	?	?	?	?	?	?	?	?	?	?		Pol, D., & Powell, J. E. (2011). A new sebecid mesoeucrocodylian from the Rio Loro Formation (Palaeocene) of north-western Argentina. Zoological Journal of the Linnean Society, 163(suppl_1), S7-S36.
Machaeroprosopus_lottorum	27.4039	18.8	81.4	3.6	3.9	4.3	15.3	16.4	?	?	14.1	13.9	6.1	?	?	?	?	?	?	?	?	?		Hungerbuehler, A., Mueller, B., Chatterjee, S., & Cunningham, D. P. (2012). Cranial anatomy of the Late Triassic phytosaur Machaeroprosopus, with the description of a new species from West Texas. Earth and Environmental Science Transactions of the Royal Society of Edinburgh, 103(3-4), 269-312.
Machimosaurus_buffetauti	91.9444	36.5	92	8.3	6.3	8.7	?	9.7	27.1	14.6	48.3	?	?	?	?	?	?	?	?	?	?	?		Fanti, F., Miyashita, T., Cantelli, L., Mnasri, F., Dridi, J., Contessi, M., & Cau, A. (2016). The largest thalattosuchian (Crocodylomorpha) supports teleosaurid survival across the Jurassic-Cretaceous boundary. Cretaceous Research, 61, 263-274.
Machimosaurus_hugii	174.041	53.5	148.3	18.4	11.5	12.2	?	?	19.8	32.6	?	?	?	?	?	?	?	?	?	?	?	?		Fanti, F., Miyashita, T., Cantelli, L., Mnasri, F., Dridi, J., Contessi, M., & Cau, A. (2016). The largest thalattosuchian (Crocodylomorpha) supports teleosaurid survival across the Jurassic-Cretaceous boundary. Cretaceous Research, 61, 263-274.
Machimosaurus_mosae	92.881	35.8	96.5	7.8	6.1	7.7	21.2	?	13.9	28.5	37.5	?	?	?	?	?	?	?	?	?	?	?		Fanti, F., Miyashita, T., Cantelli, L., Mnasri, F., Dridi, J., Contessi, M., & Cau, A. (2016). The largest thalattosuchian (Crocodylomorpha) supports teleosaurid survival across the Jurassic-Cretaceous boundary. Cretaceous Research, 61, 263-274.
Machimosaurus_rex	184.945	59.4	158.3	8.7	8.7	13.6	30.5	38.9	22.2	45.1	59	?	?	?	?	?	?	?	?	?	?	?		Fanti, F., Miyashita, T., Cantelli, L., Mnasri, F., Dridi, J., Contessi, M., & Cau, A. (2016). The largest thalattosuchian (Crocodylomorpha) supports teleosaurid survival across the Jurassic-Cretaceous boundary. Cretaceous Research, 61, 263-274.
Magyarosuchus_fitosi	33.5112	?	?	?	?	?	?	?	?	?	?	?	?	?	?	?	?	?	5.6	36.1	?	?		_si, A., Young, M. T., Gal_cz, A., & Rabi, M. (2018). A new large-bodied thalattosuchian crocodyliform from the Lower Jurassic (Toarcian) of Hungary, with further evidence of the mosaic acquisition of marine adaptations in Metriorhynchoidea. PeerJ, 6, e4668.
Mahajangasuchus_insignis	34.0505	32	?	5.1	6.7	?	12.5	?	4.1	3.4	19.2	?	?	66	14.4	?	?	?	?	?	?	?		Turner, A. H., & Buckley, G. A. (2008). Mahajangasuchus insignis (Crocodyliformes: Mesoeucrocodylia) cranial anatomy and new data on the origin of the eusuchian-style palate. Journal of Vertebrate Paleontology, 28(2), 382-408
Malawisuchus_mwakasyungutiensis	-53.9319	6.6	8.6	1.2	1.5	2.2	3.9	3.2	0.66	1.3	5.4	?	?	?	?	?	?	?	?	?	?	?		Turner, A. H., & Sertich, J. J. (2010). Phylogenetic history of Simosuchus clarki (Crocodyliformes: Notosuchia) from the Late Cretaceous of Madagascar. Journal of Vertebrate Paleontology, 30(sup1), 177-236.
Maledictosuchus_riclaensis	12.9208	12.4	53.8	6.5	9.3	3.1	8.8	17.4	6.8	6.7	19.3	6.3	2.4	?	?	?	?	?	?	?	?	?		Parrilla-Bel, J., Young, M. T., Moreno-Azanza, M., & Canudo, J. I. (2013). The first metriorhynchid crocodylomorph from the Middle Jurassic of Spain, with implications for evolution of the subclade Rhacheosaurini. PLoS One, 8(1), e54275.
Mandasuchus_tanyauchen	-16.7697	?	?	?	?	?	?	?	?	?	?	?	?	?	?	?	?	?	4.8	19.9	10.9	3.5		Butler, R. J., Nesbitt, S. J., Charig, A. J., Gower, D. J., & Barrett, P. M. (2017). Mandasuchus tanyauchen, gen. et sp. nov., a pseudosuchian archosaur from the Manda Beds (? Middle Triassic) of Tanzania. Journal of Vertebrate Paleontology, 37(sup1), 96-121.
Mariliasuchus_amarali	-51.8134	7.2	10.2	1.6	2.8	2.8	4.3	3.9	2.1	2.4	6.1	2.6	2.2	13.9	2.6	4.6	2.5	7.6	?	?	?	?		Zaher, H., Pol, D., Carvalho, A. B., Riccomini, C., Campos, D., & Nava, W. (2006). Redescription of the cranial morphology of Mariliasuchus amarali, and its phylogenetic affinities (Crocodyliformes, Notosuchia). American Museum Novitates, 1-40.
Maroccosuchus_zennaroi	39.8606	?	?	?	?	?	?	?	?	?	?	?	?	?	?	?	?	?	?	?	?	?		Jouve, S., Bouya, B., Amaghzaz, M., & Meslouh, S. (2015). Maroccosuchus zennaroi (Crocodylia: Tomistominae) from the Eocene of Morocco: phylogenetic and palaeobiogeographical implications of the basalmost tomistomine. Journal of Systematic Palaeontology, 13(5), 421-445.
Mecistops_cataphractus	-14.696	?	33.6	?	?	?	?	?	?	?	?	2	1.7	37.6	3	?	?	?	?	?	?	?		digimorph.org
Megadontosuchus_arduini	35.4246	25.2	61.6	4.6	6.2	6.5	11	29.3	5.2	5.3	23.7	?	?	?	?	?	?	?	?	?	?	?		Piras, P., Delfino, M., Del Favero, L., & Kotsakis, T. (2007). Phylogenetic position of the crocodylian Megadontosuchus arduini and tomistomine palaeobiogeography. Acta Palaeontologica Polonica, 52(2).
Melanosuchus_fisheri	-12.7156	16.5	25.8	3.5	5.4	8.9	14.8	11.4	?	?	11.6	?	?	?	?	?	?	?	?	?	?	?		S_nchez_Villagra, M. R., & Aguilera, O. A. (2006). Neogene vertebrates from Urumaco, Falc_n State, Venezuela: diversity and significance. Journal of Systematic Palaeontology, 4(3), 213-220.
Melanosuchus_niger	-31.6602	9.1	19	1.5	5.4	5	7.6	7.1	1	1.2	9.1	?	?	?	?	?	?	?	?	?	?	?		Brochu, C. A. (1999). Phylogenetics, taxonomy, and historical biogeography of Alligatoroidea. Journal of Vertebrate Paleontology, 19(S2), 9-100.
Metriorhynchus_geoffroyii	8.89662	15.2	48	8.5	?	4.3	9.2	9.6	5.9	8.8	17.4	?	?	?	?	?	?	?	?	?	?	?		Wilkinson, L. E., Young, M. T., & Benton, M. J. (2008). A new metriorhynchid crocodilian (Mesoeucrocodylia: Thalattosuchia) from the Kimmeridgian (Upper Jurassic) of Wiltshire, UK. Palaeontology, 51(6), 1307-1333.
Metriorhynchus_hastifer	9.8641	14.7	49	6.7	?	3.6	15.2	8.3	5.3	8.8	18.9	?	?	?	?	?	?	?	?	?	?	?		Wilkinson, L. E., Young, M. T., & Benton, M. J. (2008). A new metriorhynchid crocodilian (Mesoeucrocodylia: Thalattosuchia) from the Kimmeridgian (Upper Jurassic) of Wiltshire, UK. Palaeontology, 51(6), 1307-1333.
Metriorhynchus_superciliosus	51.886	25.3	71.8	?	?	5.9	9	?	11.2	14.6	27.7	?	?	?	?	?	?	?	?	?	?	?		Gandola, R., Buffetaut, E., Monaghan, N., & Dyke, G. (2006). Salt glands in the fossil crocodile Metriorhynchus. Journal of Vertebrate Paleontology, 26(4), 1009-1010.
Montealtosuchus_arrudacamposi	-29.608	11.9	23	3.3	?	4.3	8.2	10.9	2.8	3.8	12	3.6	2.2	24.7	3.3	12.7	5.1	10.4	?	?	?	?		TAVARES, C. S. (2007). Montealtosuchus arrudacamposi, a new peirosaurid crocodile (Mesoeucrocodylia) from the Late Cretaceous Adamantina Formation of Brazil. Zootaxa, 1607, 35-46.
Montsecosuchus_depereti	-60.6136	3	5.2	0.4	0.8	?	2.2	?	0.5	0.7	3.3	?	?	?	?	?	0.5	?	?	5	4.2	?		Buscalioni, A. D., & Sanz, J. L. (1990). Montsecosuchus depereti (Crocodylomorpha, Atoposauridae), new denomination for Alligatorium depereti Vidal, 1915 (Early Cretaceous, Spain): redescription and phylogenetic relationships. Journal of Vertebrate Paleontology, 10(2), 244-254.
Morrinhosuchus_luziae	-56.6141	6.3	9.2	1.1	?	1.8	3	2.5	0.9	1.3	6.3	1.9	1.3	9.6	1.8	6.6	2.1	4.7	?	?	?	?		Iori, F. V., da Silva Marinho, T., de Souza Carvalho, I., & dos Santos Frare, L. A. (2018). Cranial morphology of Morrinhosuchus luziae (Crocodyliformes, Notosuchia) from the Upper Cretaceous of the Bauru Basin, Brazil. Cretaceous Research, 86, 41-52.
Mourasuchus_arendsi	78.907	18	93.2	4.4	8.4	23.6	33.6	?	?	?	31.6	?	?	?	?	?	?	?	?	?	?	?		S_nchez_Villagra, M. R., & Aguilera, O. A. (2006). Neogene vertebrates from Urumaco, Falc_n State, Venezuela: diversity and significance. Journal of Systematic Palaeontology, 4(3), 213-220.
Mourasuchus_pattersoni	52.9588	14.8	30	2.2	3.1	7.7	10.9	?	?	?	?	?	?	133.8	?	32.7	5.6	39.8	?	?	?	?		Cidade, G. M., Sol_rzano, A., Rinc_n, A. D., Riff, D., & Hsiou, A. S. (2017). A new Mourasuchus (Alligatoroidea, Caimaninae) from the late Miocene of Venezuela, the phylogeny of Caimaninae and considerations on the feeding habits of Mourasuchus. PeerJ, 5, e3056.
Mystriosuchus_planirostris	18.838	13.8	73.5	3.8	4.7	3.9	10	10	2.4	2.5	12.5	9.6	8.4	?	?	?	?	?	?	?	?	?		Hungerb_hler, A. (2002). The Late Triassic phytosaur Mystriosuchus westphali, with a revision of the genus. Palaeontology, 45(2), 377-418.
Mystriosuchus_westphali	54.439	23.7	94.8	5.4	5.4	8.7	23.7	18.3	3.5	3.2	16.9	17.8	12.6	?	?	?	?	?	?	?	?	?		Hungerb_hler, A. (2002). The Late Triassic phytosaur Mystriosuchus westphali, with a revision of the genus. Palaeontology, 45(2), 377-418.
Nannosuchus_gracilidens	-48.7161	?	?	?	?	?	?	?	?	?	?	?	?	?	?	?	?	?	?	?	?	?		de Andrade, M. B., Edmonds, R., Benton, M. J., & Schouten, R. (2011). A new Berriasian species of Goniopholis (Mesoeucrocodylia, Neosuchia) from England, and a review of the genus. Zoological Journal of the Linnean Society, 163(suppl_1), S66-S108.
Navajosuchus_mooki	-5.19962	?	?	?	?	?	?	?	?	?	?	?	?	?	?	?	?	?	?	?	?	?		Mook, C. C., Granger, W., Sinclair, W. J., & Olsen, G. (1942). A new fossil crocodilian from the Paleocene of New Mexico. American Museum novitates; no. 1189.
Necrosuchus_ionensis	-16.2742	?	?	?	?	?	?	?	?	?	?	?	?	?	?	?	2.4	?	3.4	15.2	13.9	3.6		Brochu, C. A. (2011). Phylogenetic relationships of Necrosuchus ionensis Simpson, 1937 and the early history of caimanines. Zoological journal of the linnean society, 163(suppl_1), S228-S256.
Neoaetosauroides_engaeus	-40.7702	?	16.1	?	?	?	?	?	?	?	?	4.4	2.5	15	3	?	?	?	?	?	?	?		Desojo, J. B., Heckert, A. B., Martz, J. W., Parker, W. G., Schoch, R. R., Small, B. J., & Sulej, T. (2013). Aetosauria: a clade of armoured pseudosuchians from the Upper Triassic continental beds. Geological Society, London, Special Publications, 379(1), 203-239.
Neptunidraco_ammoniticus	13.0572	19.8	48.1	6.6	?	5.2	9.7	17.6	7.6	6.2	16.6	?	?	?	?	?	?	?	?	?	?	?		Cau, A., & Fanti, F. (2011). The oldest known metriorhynchid crocodylian from the Middle Jurassic of North-eastern Italy: Neptunidraco ammoniticus gen. et sp. nov. Gondwana Research, 19(2), 550-565.
Nicrosaurus_kapffi	10.3666	?	?	?	?	?	?	?	?	?	?	?	?	?	?	?	?	?	4.9	27.8	?	?		KIMMIG, J. (2013). Possible secondarily terrestrial lifestyle in the European phytosaur Nicrosaurus kapffi (Late Triassic, Norian): A preliminary study. The Triassic System. Albuquerque, New Mexico Museum of Natural History and Science, Bulletin, 61, 306-312.
Notosuchus_terrestris	-42.9788	11.2	14.4	2.2	4.1	2.5	6.6	4.1	1.4	3.4	9.8	4	2.8	16.3	3.25	?	3.1	?	?	15.5	11.5	?		Turner, A. H., & Sertich, J. J. (2010). Phylogenetic history of Simosuchus clarki (Crocodyliformes: Notosuchia) from the Late Cretaceous of Madagascar. Journal of Vertebrate Paleontology, 30(sup1), 177-236.
Ocepesuchus_eoafricanus	-13.2968	11.2	36.2	1.2	3.6	2.2	8.4	17.1	2	3.2	13.4	?	?	?	?	?	?	?	?	?	?	?		Jouve, S., Bardet, N., Jalil, N. E., Suberbiola, X. P., Bouya, B., & Amaghzaz, M. (2008). The oldest African crocodylian: phylogeny, paleobiogeography, and differential survivorship of marine reptiles through the Cretaceous-Tertiary boundary. Journal of Vertebrate Paleontology, 28(2), 409-421.
Ornithosuchus_woodwardi	-36.3652	13.9	22.7	4	2.1	2.5	6.8	7.3	2.1	1.7	11.4	7.6	4.3	22.5	3.8	?	?	?	?	4.1	2.7	?		Benton, M.J. 2005. Vertebrate Palaeontology, 3rd Ed. Blackwell Publishing, Malden, MA. 455pp
Orthogenysuchus_olseni	14.5107	20.2	47	4.5	5.5	7.7	?	?	2.3	2.8	?	?	?	?	?	?	?	?	?	?	?	?		Mook, C. C., & Olsen, G. (1924). A new crocodilian from the Wasatch Beds. American Museum of Natural History.
Orthosuchus_stormbergi	-46.9345	8.2	12	1.8	?	2.3	2.4	4	1.9	2.2	7.5	?	?	?	?	?	?	?	?	?	?	?		Nash, D. (1968). A crocodile from the Upper Triassic of Lesotho. Journal of Zoology, 156(2), 163-179.
Osteolaemus_tetraspes	-22.5685	13.8	24.4	1.9	5.3	5.3	?	8.5	1.3	1.6	13.5	5.2	2.9	31.7	?	?	?	?	?	?	?	?		Conrad, J. L., Jenkins, K., Lehmann, T., Manthi, F. K., Peppe, D. J., Nightingale, S., ... & McNulty, K. P. (2013). New specimens of _Crocodylus pigotti (Crocodylidae) from Rusinga Island, Kenya, and generic reallocation of the species. Journal of Vertebrate Paleontology, 33(3), 629-646.
Pagosvenator_candelariensis	-7.85584	?	?	?	?	?	?	?	?	?	?	?	?	?	?	?	?	?	?	?	?	?		Lacerda, M. B., De Franca, M. A., & Schultz, C. L. (2018). A new erpetosuchid (Pseudosuchia, Archosauria) from the Middle_late Triassic of Southern Brazil. Zoological Journal of the Linnean Society, 184(3), 804-824.
Paleosuchus_palpebrosus	-28.6558	12.1	19.8	2	4.6	4.8	9.2	8.1	?	?	9.6	?	?	?	?	?	?	?	?	?	?	?		Brochu, C. A. (1999). Phylogenetics, taxonomy, and historical biogeography of Alligatoroidea. Journal of Vertebrate Paleontology, 19(S2), 9-100.
Paleosuchus_trigonatus	0.517413	?	?	?	?	?	?	?	?	?	?	?	?	?	?	?	?	?	?	?	?	?		Brochu, C. A. (1999). Phylogenetics, taxonomy, and historical biogeography of Alligatoroidea. Journal of Vertebrate Paleontology, 19(S2), 9-100.
Paluxysuchus_newmani	-0.0198985	20.1	?	4.8	3.9	3.6	10.3	15	4.2	4.2	15.5	?	?	?	?	?	?	?	?	?	?	?		Adams, T. L. (2013). A new neosuchian crocodyliform from the Lower Cretaceous (Late Aptian) Twin Mountains Formation of north-central Texas. Journal of Vertebrate Paleontology, 33(1), 85-101.
Parasuchus_angustifrons	2.64266	13.9	?	3.3	4.2	3.5	9.6	11.4	2.3	2.1	10.2	?	?	?	?	?	?	?	?	?	?	?		Lautenschlager, S., & Butler, R. J. (2016). Neural and endocranial anatomy of Triassic phytosaurian reptiles and convergence with fossil and modern crocodylians. PeerJ, 4, e2251.
Parasuchus_hislopi	22.9084	18.3	57.2	3.1	3.9	3.4	9.8	9	2.3	2.1	13.3	6.5	3.2	61.5	4	19.6	34.5	8.3	7.3	31.5	?	?		Chatterjee, S. (1978). A primitive parasuchid (phytosaur) reptile from the Upper Triassic Maleri Formation of India. Palaeontology, 21(1), 83-127.
Paratomistoma_courti	-7.57825	11.1	?	2.8	?	?	?	?	3.4	3.4	16.5	?	?	?	?	?	?	?	?	?	?	?		Brochu, C. A., & Gingerich, P. D. (2000). New tomistomine crocodylian from the middle Eocene (Bartonian) of Wadi Hitan, Fayum Province, Egypt.
Peirosaurus_torminni	-13.1913	?	29.1	?	?	7.6	?	13.7	?	?	?	?	?	?	?	?	?	?	?	?	?	?		de Souza Carvalho, I., Ribeiro, L. C. B., & dos Santos Avilla, L. (2004). Uberabasuchus terrificus sp. nov., a new Crocodylomorpha from the Bauru Basin (Upper Cretaceous), Brazil. Gondwana Research, 7(4), 975-1002.
Pelagosaurus_typus	-21.9385	8.4	38	1.8	2.5	1.3	4.4	6.8	2.3	5	10	?	?	?	?	?	?	?	?	?	?	?		Mueller-T_we, I. J. (2006). Anatomy, phylogeny, and palaeoecology of the basal thalattosuchians (Mesoeucrocodylia) from the Liassic of Central Europe. Unpublished PhD thesis, Universit_t Mainz, Germany.
Penghusuchus_pani	91.8534	40	86.3	5.6	8.6	7.2	27.9	34.9	?	?	28.6	?	?	112.1	?	43.2	38.2	30	6.9	28.4	19.9	5.3		Shan, H. Y., Wu, X. C., Cheng, Y. N., & Sato, T. (2009). A new tomistomine (Crocodylia) from the Miocene of Taiwan. Canadian Journal of Earth Sciences, 46(7), 529-555.
Pepesuchus_deiseae	-12.1681	?	?	3	4.6	?	10.4	?	2.1	3.3	?	?	?	?	?	?	11.1	?	?	?	?	?		Campos, D. A., Oliveira, G. R., Figueiredo, R. G., Riff, D., Azevedo, S. A., Carvalho, L. B., & Kellner, A. W. (2011). On a new peirosaurid crocodyliform from the Upper Cretaceous, Bauru Group, southeastern Brazil. Anais da Academia Brasileira de Cincias, 83(1), 317-327.
Pietraroiasuchus_ormezzanoi	-50.1373	6.3	9.6	0.9	1.1	3.3	5.9	3.5	0.8	1.4	4.6	?	?	?	?	?	0.8	8.9	1.9	9.6	6.9	?		Buscalioni, A. D., Piras, P., Vullo, R., Signore, M., & Barbera, C. (2011). Early eusuchia crocodylomorpha from the vertebrate-rich Plattenkalk of Pietraroia (Lower Albian, southern Apennines, Italy). Zoological Journal of the Linnean Society, 163(suppl_1), S199-S227.
Piscogavialis_jugaliperforatus	88.0505	28.6	103.6	4.4	6.3	5	18.9	46.3	5.2	5.8	35.2	3.8	2.8	?	?	?	76.8	18.6	?	?	?	?		Kraus, R. (1998). The cranium ofPiscogavialis jugaliperforatus n. gen., n. sp.(Gavialidae, Crocodylia) from the Miocene of Peru. Pal_ontologische Zeitschrift, 72(3-4), 389-405.
Pissarrachampsa_sera	-4.09457	?	?	?	?	?	?	?	?	?	?	?	?	?	?	?	?	?	3.8	21.8	?	?		Godoy, P. L., Bronzati, M., Eltink, E., J_lio, C. D. A., Cidade, G. M., Langer, M. C., & Montefeltro, F. C. (2016). Postcranial anatomy of Pissarrachampsa sera (Crocodyliformes, Baurusuchidae) from the Late Cretaceous of Brazil: insights on lifestyle and phylogenetic significance. PeerJ, 4, e2075.
Planocrania_datangensis	-28.2848	?	22.2	2.5	3.6	3.3	5.9	8.7	1.9	2.5	11.3	?	?	?	?	?	?	?	?	?	?	?		Brochu, C. A. (2012). Phylogenetic relationships of Palaeogene ziphodont eusuchians and the status of Pristichampsus Gervais, 1853. Earth and Environmental Science Transactions of the Royal Society of Edinburgh, 103(3-4), 521-550.
Planocrania_hengdongensis	-32.7224	?	?	0.9	2.1	?	?	?	1.2	2	?	?	?	?	?	?	?	?	?	?	?	?		Brochu, C. A. (2012). Phylogenetic relationships of Palaeogene ziphodont eusuchians and the status of Pristichampsus Gervais, 1853. Earth and Environmental Science Transactions of the Royal Society of Edinburgh, 103(3-4), 521-550.
Platysuchus_multicrobiculatus	-7.12878	13.9	45	1.8	2.8	3.1	7.1	6.8	5.2	7.4	14.2	?	?	?	?	?	?	?	?	19	12.8	?		Mueller-T_we, I. J. (2006). Anatomy, phylogeny, and palaeoecology of the basal thalattosuchians (Mesoeucrocodylia) from the Liassic of Central Europe. Unpublished PhD thesis, Universit_t Mainz, Germany.
Postosuchus_alisonae	29.1513	?	?	?	?	?	?	?	?	?	?	?	?	?	?	?	?	?	?	?	?	?		Nesbitt, S. J., Brusatte, S. L., Desojo, J. B., Liparini, A., De Frana, M. A., Weinbaum, J. C., & Gower, D. J. (2013). Rauisuchia. Geological Society, London, Special Publications, 379, SP379-1.
Postosuchus_kirkpatricki	31.2405	21.3	54	?	?	4.4	15	23.1	5.4	7.8	24.3	19.3	10.8	61.1	10.7	18	2.4	8.6	11.6	49	28.7	11.4		Chatterjee, S. (1985). Postosuchus, a new thecodontian reptile from the Triassic of Texas and the origin of tyrannosaurs. Philosophical Transactions of the Royal Society of London. B, Biological Sciences, 309(1139), 395-460.
Pravusuchus_hortus	79.0316	27.8	122.3	5.6	5.1	?	?	?	3.1	4.1	20	18.9	16.7	?	?	?	?	?	?	?	?	?		Stocker, M. R. (2010). A new taxon of phytosaur (Archosauria: Pseudosuchia) from the Late Triassic (Norian) Sonsela Member (Chinle Formation) in Arizona, and a critical reevaluation of Leptosuchus Case, 1922. Palaeontology, 53(5), 997-1022.
Prestosuchus_chiniquensis	107.711	?	89.7	?	12.2	?	?	38.7	?	10	?	30.3	17.8	103.1	?	?	?	?	?	?	?	?		Nesbitt, S. J., Brusatte, S. L., Desojo, J. B., Liparini, A., De Frana, M. A., Weinbaum, J. C., & Gower, D. J. (2013). Rauisuchia. Geological Society, London, Special Publications, 379, SP379-1.
Procaimanoidea_kayi	-45.8489	6.7	?	1.1	3	?	?	?	1	1.9	5.6	?	?	?	?	?	?	?	?	?	?	?		Brochu, C. A. (1999). Phylogenetics, taxonomy, and historical biogeography of Alligatoroidea. Journal of Vertebrate Paleontology, 19(S2), 9-100.
Procaimanoidea_utahensis	-47.0532	6	14	0.97	3.3	3.2	4.4	5	1	1.6	7.5	2.5	2.2	16.2	2.2	?	?	?	?	?	?	?		Gilmore, C. W. (1946). A new crocodilian from the Eocene of Utah. Journal of Paleontology, 62-67.
Prodiplocynodon_langi	66.4502	48.7	72.7	5.8	9.9	13.6	32.6	27	6.5	4.8	36.5	?	?	?	?	?	?	?	?	?	?	?		Mook, C. C. (1941). A new crocodilian from the Lance Formation. American Museum of Natural History.
Protosuchus_haughtoni	-60.5768	4.7	6.9	1	1.5	1.3	?	3	0.8	1.2	3.9	2	1	7.3	1.2	?	1.5	?	?	?	?	?		Gow, C. E. (2000). The skull of Protosuchus haughtoni, an Early Jurassic crocodyliform from southern Africa. Journal of Vertebrate Paleontology, 20(1), 49-56.
Protosuchus_richardsoni	-49.1923	10.3	12.7	4.1	?	2	5.6	5.5	1.5	2.1	7	1.8	0.9	13.5	1.6	?	1.3	?	?	11.1	7.4	2		Colbert, E. H., Mook, C. C., & Brown, B. (1951). The ancestral crocodilian Protosuchus. Bulletin of the AMNH; v. 97, article 3.
Purussaurus_brasiliensis	175.22	78.4	131	19.2	16.1	56.9	76.5	?	6.7	8.6	37.3	?	?	113.6	?	?	30	?	?	?	?	?		Aguilera, O. A., Riff, D., & Bocquentin_Villanueva, J. (2006). A new giant Purussaurus (crocodyliformes, alligatoridae) from the upper Miocene Urumaco formation, Venezuela. Journal of Systematic Palaeontology, 4(3), 221-232.
Purussaurus_mirandai	160.573	38	119.6	19.6	15.6	40	?	48	4	5.6	51	?	?	141.6	19	59	20	66	?	?	?	?		S_nchez_Villagra, M. R., & Aguilera, O. A. (2006). Neogene vertebrates from Urumaco, Falc_n State, Venezuela: diversity and significance. Journal of Systematic Palaeontology, 4(3), 213-220.
Purussaurus_neivensis	28.4368	?	46.9	5.5	9.6	18.2	29.7	22.4	2.5	4.5	14.5	9.5	5	?	?	?	?	?	?	?	?	?		Aguilera, O. A., Riff, D., & Bocquentin_Villanueva, J. (2006). A new giant Purussaurus (crocodyliformes, alligatoridae) from the upper Miocene Urumaco formation, Venezuela. Journal of Systematic Palaeontology, 4(3), 221-232.
Qianosuchus_mixtus	-0.600469	?	37.3	?	?	?	?	?	?	?	?	10	3.6	38.7	3.7	?	?	?	5.8	30.11	?	?		Li, C., Wu, X. C., Cheng, Y. N., Sato, T., & Wang, L. (2006). An unusual archosaurian from the marine Triassic of China. Naturwissenschaften, 93(4), 200-206.
Rauisuchus_tiradentes	88.533	?	79.2	?	?	?	?	39.7	?	13.4	?	?	19.9	83.2	13.8	?	?	?	?	?	?	?		Lautenschlager, S., & Rauhut, O. W. (2015). Osteology of Rauisuchus tiradentes from the Late Triassic (Carnian) Santa Maria Formation of Brazil, and its implications for rauisuchid anatomy and phylogeny. Zoological Journal of the Linnean Society, 173(1), 55-91.
Razanandrongobe_sakalavae	114.826	?	?	?	?	?	?	?	?	?	?	?	?	?	?	?	?	?	?	?	?	?		Dal Sasso, C., Pasini, G., Fleury, G., & Maganuco, S. (2017). Razanandrongobe sakalavae, a gigantic mesoeucrocodylian from the Middle Jurassic of Madagascar, is the oldest known notosuchian. PeerJ, 5, e3481.
Redondasaurus_bermani	116.491	?	105.2	?	?	?	?	?	?	?	?	?	?	?	?	?	?	?	?	?	?	?		Hungerb_hler, A. (2002). The Late Triassic phytosaur Mystriosuchus westphali, with a revision of the genus. Palaeontology, 45(2), 377-418.
Redondasaurus_gregorii	-3.94048	?	?	?	?	?	?	?	?	?	?	?	?	?	?	?	?	?	5.4	26	?	?		KIMMIG, J. (2013). Possible secondarily terrestrial lifestyle in the European phytosaur Nicrosaurus kapffi (Late Triassic, Norian): A preliminary study. The Triassic System. Albuquerque, New Mexico Museum of Natural History and Science, Bulletin, 61, 306-312.
Redondavenator_quayensis	14.5933	?	?	?	?	?	?	?	?	?	?	?	?	?	?	?	?	?	?	?	?	?		Nesbitt, S. J., Irmis, R. B., Lucas, S. G., & Hunt, A. P. (2005). A giant crocodylomorph from the Upper Triassic of New Mexico. Pal_ontologische Zeitschrift, 79(4), 471-478.
Rhabdognathus_keiniensis	23.0433	?	?	?	?	?	?	?	?	?	?	?	?	?	?	?	?	?	?	?	?	?		Brochu, C. A., Bouare, M. L., Sissoko, F., Roberts, E. M., & O'LEARY, M. A. (2002). A dyrosaurid crocodyliform braincase from Mali. Journal of Paleontology, 76(6), 1060-1071.
Riojasuchus_tenuisceps	-26.7396	13.3	24	3.8	3.7	4.4	8.8	9.2	1.4	1.9	12	9	6.2	23.6	4.5	?	?	?	?	?	?	?		von Baczko, M. B., & Desojo, J. B. (2016). Cranial anatomy and palaeoneurology of the archosaur Riojasuchus tenuisceps from the Los Colorados Formation, La Rioja, Argentina. PloS One, 11(2), e0148575.
Rugosuchus_nonganensis	-23.3096	12.4	28.1	2.2	3.5	4.1	8.9	14.7	1.9	3	11.8	?	?	?	?	?	?	?	?	?	?	?		Wu, X. C., Cheng, Z. W., & Russell, A. P. (2001). Cranial anatomy of a new crocodyliform (Archosauria: Crocodylomorpha) from the Lower Cretaceous of Song-Liao Plain, northeastern China. Canadian Journal of Earth Sciences, 38(12), 1653-1663.
Sahitisuchus_fluminensis	-17.193	17.7	28	2.7	?	3.8	?	?	2.6	3.1	?	?	?	32.8	?	17.4	7.4	?	?	?	?	?		Kellner, A. W., Pinheiro, A. E., & Campos, D. A. (2014). A new sebecid from the Paleogene of Brazil and the crocodyliform radiation after the K_Pg boundary. PLoS One, 9(1), e81386.
Sarcosuchus_imperator	230.543	84.1	165	15.9	10	37.8	46.4	63.2	14.6	15.9	52.7	20	10.9	185	17.3	?	?	?	?	?	?	?		Sereno, P. C., Larsson, H. C., Sidor, C. A., & Gado, B. (2001). The giant crocodyliform Sarcosuchus from the Cretaceous of Africa. Science, 294(5546), 1516-1519.
Saurosuchus_galilei	61.2277	35.1	64.5	15.6	7.5	11.3	17	25.5	5.7	6.1	29.2	24.9	15.7	78.5	9.7	?	?	?	?	?	?	?		Liparini, A., & Schultz, C. L. (2013). A reconstruction of the thigh musculature of the extinct pseudosuchian Prestosuchus chiniquensis from the Dinodontosaurus Assemblage Zone (Middle Triassic Epoch), Santa Maria 1 Sequence, southern Brazil. Geological Society, London, Special Publications, 379(1), 441-468.
Sebecus_icaeorhinus	21.9396	20.5	51	5.9	6.8	5.2	15.5	28.9	3.9	2.8	18.3	11.3	5.8	59	7	17.9	14.4	?	?	?	?	?		Colbert, E. H., Simpson, G. G., & Williams, C. S. (1946). Sebecus, representative of a peculiar suborder of fossil Crocodilia from Patagonia. Bulletin of the AMNH; v. 87, article 4.
Shamosuchus_djadochtaensis	-51.2636	8.6	11	1.6	2	2.9	4.3	3.7	1.5	1.8	7.2	3.4	1.8	12.1	1.6	8.2	?	?	?	?	?	?		Pol, D., Turner, A. H., & Norell, M. A. (2009). Morphology of the Late Cretaceous crocodylomorph Shamosuchus djadochtaensis and a discussion of neosuchian phylogeny as related to the origin of Eusuchia. Bulletin of the American Museum of Natural History, 2009(324), 1-104.
Shamosuchus_gradilifrons	-36.6428	10.2	?	1.9	3.1	?	6.1	?	2.7	1.8	9.6	?	?	?	?	?	?	?	?	?	?	?		Turner, A. H. (2015). A review of Shamosuchus and Paralligator (Crocodyliformes, Neosuchia) from the Cretaceous of Asia. PLoS One, 10(2), e0118116.
Shartegosuchus_asperopalatum	-43.8966	?	?	?	?	?	?	?	?	?	?	?	?	?	?	?	0.9	0.84	?	?	?	?		Dollman, K. N., Clark, J. M., Norell, M. A., Xing, X., & Choiniere, J. N. (2018). Convergent evolution of a eusuchian-type secondary palate within Shartegosuchidae. American Museum Novitates, 2018(3901), 1-24.
Sichuanosuchus_huidongensis	-62.8806	3.6	5.7	?	?	1.3	?	1.7	0.8	1	3.5	?	?	5.6	?	3.4	?	2.5	?	?	?	?		Peng, G. (1996). A Late Jurassic protosuchian Sichuanosuchus huidongensis from Zigong, Sichuan Province. Vertebrata PalAsiatica, 34(4), 269-278.
Sichuanosuchus_shuhanensis	-62.785	4.3	5.9	0.8	?	1.6	2.4	1.7	?	?	4	?	0.2	6.3	0.8	4.7	0.95	?	?	?	4.6	1		Wu, X. C., Sues, H. D., & Dong, Z. M. (1997). Sichuanosuchus shuhanensis, a new? Early Cretaceous protosuchian (Archosauria: Crocodyliformes) from Sichuan (China), and the monophyly of Protosuchia. Journal of Vertebrate Paleontology, 17(1), 89-103.
Sillosuchus_longicervix	39.4234	?	?	?	?	?	?	?	?	?	?	?	?	?	?	?	?	?	8.4	38	?	?		Alcober, O., & Parrish, J. M. (1997). A new poposaurid from the Upper Triassic of Argentina. Journal of Vertebrate Paleontology, 17(3), 548-556.
Simosuchus_clarki	-53.4433	7.3	9.7	2.8	2.7	4.7	?	3.3	1.6	2.1	5.4	3	1.9	7.3	2.2	?	?	?	2.5	10	9	4.1		Turner, A. H., & Sertich, J. J. (2010). Phylogenetic history of Simosuchus clarki (Crocodyliformes: Notosuchia) from the Late Cretaceous of Madagascar. Journal of Vertebrate Paleontology, 30(sup1), 177-236.
Smilosuchus_gregorii	7.01592	?	44.2	?	?	?	?	?	?	?	?	7.1	9.2	43.6	4.2	?	?	?	?	?	?	?		Nesbitt, S. J. (2011). The early evolution of archosaurs: relationships and the origin of major clades. Bulletin of the American Museum of Natural History, 1-292.
Sphagesaurus_huenei	-40.3421	12.3	18.6	?	1.4	4.7	9.5	?	?	?	?	?	?	?	?	?	?	?	?	?	?	?		Pol, D. (2003). New remains of Sphagesaurus huenei (Crocodylomorpha: Mesoeucrocodylia) from the late Cretaceous of Brazil. Journal of Vertebrate Paleontology, 23(4), 817-831.
Sphenosuchus_acutus	-38.7031	7.9	18.9	2.6	1.5	2.7	5.1	8.9	1.8	3.4	9.3	4.6	2.6	19.4	2.4	?	?	?	?	?	11.5	2.3		Parrish, J. M. (1991). A new specimen of an early crocodylomorph (cf. Sphenosuchus sp.) from the Upper Triassic Chinle Formation of Petrified Forest National Park, Arizona. Journal of Vertebrate Paleontology, 11(2), 198-212.
Stagonolepis_olenkae	-20.4889	11.9	28.4	6.5	3.8	4.6	12	14.6	2	2	12.9	6.2	4.1	25.9	3.5	?	?	?	?	?	?	?		Sulej, T. (2010). The skull of an early Late Triassic aetosaur and the evolution of the stagonolepidid archosaurian reptiles. Zoological Journal of the Linnean Society, 158(4), 860-881.
Stagonolepis_robertsoni	-21.5074	8.4	26.2	6.8	4.1	1.9	9.1	13.2	2.1	3.2	12.8	7	3.5	22.8	3.1	?	?	?	6.2	30.1	18.8	10.3		Parrish, J. M. (1992). Phylogeny of the Erythrosuchidae (Reptilia: Archosauriformes). Journal of Vertebrate Paleontology, 12(1), 93-102.
Stangerochampsa_mccabei	-33.0621	13	20.2	1.7	4.7	5.6	11.5	7.7	2.3	2.8	10.6	2.8	2.3	24.9	3.2	?	3	?	2.8	12.7	10.2	2.7		Wu, X. C., Brinkman, D. B., & Russell, A. P. (1996). A new alligator from the Upper Cretaceaous of Canada and the relationship of early eusuchians. Palaeontology, 39, 351-376.
Steneosaurus_bollensis	68.3337	34.4	103	7.2	7.6	5.3	23.6	24.9	?	?	?	?	?	?	?	?	?	?	?	38	20.5	?		Mueller-T_we, I. J. (2006). Anatomy, phylogeny, and palaeoecology of the basal thalattosuchians (Mesoeucrocodylia) from the Liassic of Central Europe. Unpublished PhD thesis, Universit_t Mainz, Germany.
Steneosaurus_brevior	77.3761	36.2	90	6.6	6.6	5.9	27.1	20.9	12.5	21.2	33.7	?	?	?	?	?	?	?	?	?	?	?		Mueller-T_we, I. J. (2006). Anatomy, phylogeny, and palaeoecology of the basal thalattosuchians (Mesoeucrocodylia) from the Liassic of Central Europe. Unpublished PhD thesis, Universit_t Mainz, Germany.
Steneosaurus_gracilirostris	17.6382	13.4	70	3.6	5.3	2.4	7.1	13	5.8	8.9	16.6	?	?	?	?	?	?	?	?	?	?	?		Mueller-T_we, I. J. (2006). Anatomy, phylogeny, and palaeoecology of the basal thalattosuchians (Mesoeucrocodylia) from the Liassic of Central Europe. Unpublished PhD thesis, Universit_t Mainz, Germany.
Stenomyti_huangae	-53.2929	6.8	11	1.8	2.1	2.3	5.3	4.9	0.8	1.1	6.2	2.7	1.4	10.1	1.4	6.1	3.9	4.4	?	?	?	?		Small, B. J., & Martz, J. W. (2013). A new aetosaur from the Upper Triassic Chinle Formation of the Eagle Basin, Colorado, USA. Geological Society, London, Special Publications, 379(1), 393-412.
Stolokrosuchus_lapparenti	-13.0362	15.1	37	1.7	3.2	2.4	7.8	25.6	2.7	2.7	8.8	?	?	?	?	?	?	?	?	?	?	?		de Souza Carvalho, I., Ribeiro, L. C. B., & dos Santos Avilla, L. (2004). Uberabasuchus terrificus sp. nov., a new Crocodylomorpha from the Bauru Basin (Upper Cretaceous), Brazil. Gondwana Research, 7(4), 975-1002.
Stratiotosuchus_maxhechti	13.4638	22.3	44.8	7.1	8	9.4	10.8	23.5	4.9	6	18	7.5	5.1	?	?	?	?	?	7.6	33.3	25.1	8.7		Riff, D., & KELLNER, A. W. A. (2011). Baurusuchid crocodyliforms as theropod mimics: clues from the skull and appendicular morphology of Stratiotosuchus maxhechti (Upper Cretaceous of Brazil). Zoological Journal of the Linnean Society, 163(suppl_1), S37-S56.
Sunosuchus_junggarensis	-27.511	12.6	27.6	2.6	3.1	2.5	9	14.4	1.2	2.1	10.2	?	?	?	?	13.2	9.6	9	1.7	9.2	7.9	1.7		Wu, X. C., Brinkman, D. B., & Russell, A. P. (1996). Sunosuchus junggarensis sp. nov.(Archosauria: Crocodyliformes) from the Upper Jurassic of Xinjiang, People's Republic of China. Canadian Journal of Earth Sciences, 33(4), 606-630.
Sunosuchus_miaoi	-18.9313	14.9	?	2.6	2.2	?	11.4	?	1.8	2.4	11.9	?	?	?	3.2	17	?	?	?	?	?	?		Buffetaut, E., & Ingavat, R. (1980). A new crocodilianfrom the Jurassic of Thailand, Sunosuchus thailandicus n. sp.(Mesosuchia, Goniopholididae)), and the palaeogeographical history of South-East Asia in the Mesozoic. Geobios, 13(6), 879-889.
Susisuchus_anatoceps	-56.6376	?	?	?	?	?	?	?	?	?	?	?	?	?	?	?	?	?	?	?	?	?		Fortier, D. C., & Schultz, C. L. (2009). A new neosuchian crocodylomorph (Crocodyliformes, Mesoeucrocodylia) from the Early Cretaceous of north_east Brazil. Palaeontology, 52(5), 991-1007.
Teleosaurus_cadomensis	-22.7966	10.2	?	2.4	2.5	?	5.4	?	4.1	4.1	8.5	2.4	?	?	?	?	?	?	?	?	?	?		Jouve, S. (2009). The skull of Teleosaurus cadomensis (Crocodylomorpha; Thalattosuchia), and phylogenetic analysis of Thalattosuchia. Journal of Vertebrate Paleontology, 29(1), 88-102.
Teratosaurus_suevicus	-1.9845	19.3	33	7.1	5.6	4.7	12.6	17	6.2	4	15.3	11.7	7.5	38.4	6.5	?	?	?	?	?	?	?		Sulej, T. (2005). A new rauisuchian reptile (Diapsida: Archosauria) from the Late Triassic of Poland. Journal of Vertebrate Paleontology, 25(1), 78-86.
Terminonaris_robusta	118.584	?	?	?	?	?	?	?	?	?	?	?	?	?	?	?	?	?	?	?	?	?		Wu, X. C., Russell, A. P., & Cumbaa, S. L. (2001). Terminonaris (Archosauria: Crocodyliformes): new material from Saskatchewan, Canada, and comments on its phylogenetic relationships. Journal of Vertebrate Paleontology, 21(3), 492-514.
Theriosuchus_pusillus	-46.2307	?	?	0.8	2.1	2	?	3	1.3	1.8	?	?	?	?	?	?	?	?	?	?	?	?		Tennant, J. P., Mannion, P. D., & Upchurch, P. (2016). Evolutionary relationships and systematics of Atoposauridae (Crocodylomorpha: Neosuchia): implications for the rise of Eusuchia. Zoological Journal of the Linnean Society, 177(4), 854-936.
Thoracosaurus_neocesariensis	-13.1878	16.6	32.4	3.5	2.8	2.5	7.9	15.4	2.8	3.1	13.4	?	?	?	?	?	?	?	?	?	?	?		Laurent, Y., Bilotte, M., & Le Loeuff, J. (2002). Late Maastrichtian continental vertebrates from southwestern France: correlation with marine fauna. Palaeogeography, Palaeoclimatology, Palaeoecology, 187(1-2), 121-135.
Tikisuchus_romeri	-12.3728	17.7	30.6	?	?	?	?	?	?	2.8	?	8.3	5.4	31.3	4.6	?	?	?	?	?	?	?		Chatterjee, S., & Majumdar, P. K. (1987). Tikisuchus romeri, a new rauisuchid reptile from the Late Triassic of India. Journal of Paleontology, 61(4), 787-793.
Tomistoma_schlegelii	-16.5426	?	33	?	?	?	?	?	?	?	?	2.2	1.8	36.3	2.5	?	?	?	?	?	?	?		digimorph.org
Torvoneustes_carpenteri	65.4839	26.5	78.5	13.5	14.7	7.5	15.7	21.7	10.5	15	31.3	8.2	3.7	?	?	?	?	?	?	?	?	?		Young, M. T., De Andrade, M. B., Etches, S., & Beatty, B. L. (2013). A new metriorhynchid crocodylomorph from the Lower Kimmeridge Clay Formation (Late Jurassic) of England, with implications for the evolution of dermatocranium ornamentation in Geosaurini. Zoological Journal of the Linnean Society, 169(4), 820-848.
Torvoneustes_coryphaeus	82.9109	32.3	86.6	14.1	15.7	8.4	14.3	22.9	13	15	35.2	9.1	4.1	96.5	6	?	?	?	?	?	?	?		Young, M. T., De Andrade, M. B., Etches, S., & Beatty, B. L. (2013). A new metriorhynchid crocodylomorph from the Lower Kimmeridge Clay Formation (Late Jurassic) of England, with implications for the evolution of dermatocranium ornamentation in Geosaurini. Zoological Journal of the Linnean Society, 169(4), 820-848.
Toyotamaphimeia_machikanense	95.8019	49.2	101.1	6.7	10.8	7.5	30.7	39.4	8.4	11.8	34.1	?	?	?	?	?	?	?	?	?	?	?		Aoki, R. (1983). A new generic allocation of Tomistoma machikanense, a fossil crocodilian from the Pleistocene of Japan. Copeia, 89-95.
Trilophosuchus_rackhami	-38.8948	6.5	?	1.1	2.5	?	5.8	?	0.6	1.6	6.6	?	?	?	?	?	?	?	?	?	?	?		Willis, P. M. (1993). Trilophosuchus rackhami gen. et sp. nov., a new crocodilian from the early Miocene limestones of Riversleigh, northwestern Queensland. Journal of Vertebrate Paleontology, 13(1), 90-98.
Turfanosuchus_dabanensis	-45.0527	6.4	13.7	2.4	?	?	?	6.6	?	?	6.6	?	?	?	?	?	?	?	?	?	?	?		Butler, R. J., Sullivan, C., Ezcurra, M. D., Liu, J., Lecuona, A., & Sookias, R. B. (2014). New clade of enigmatic early archosaurs yields insights into early pseudosuchian phylogeny and the biogeography of the archosaur radiation. BMC Evolutionary Biology, 14(1), 128.
Typothorax_coccinarum	-20.4589	?	?	?	?	?	?	?	?	?	?	?	?	?	?	?	?	?	?	?	?	?		Martz, J. W. (2002). The morphology and ontogeny of Typothorax coccinarum (Archosauria, Stagonolepididae) from the Upper Triassic of the American Southwest (Doctoral dissertation, Texas Tech University).
Tyrannoneustes_lythrodectikos	65.5477	29	89	12.3	?	6.8	18.6	29.4	17.2	12.6	35.3	?	?	65.9	4.2	?	31.6	11.5	?	?	?	?		Foffa, D., & Young, M. T. (2014). The cranial osteology of Tyrannoneustes lythrodectikos (Crocodylomorpha: Metriorhynchidae) from the Middle Jurassic of Europe. PeerJ, 2, e608.
Uruguaysuchus_aznarezi	-57.7392	?	?	?	?	?	?	?	?	?	?	?	?	?	?	?	?	?	?	?	?	?		Soto, M., Pol, D., & Perea, D. (2011). A new specimen of Uruguaysuchus aznarezi (Crocodyliformes: Notosuchia) from the middle Cretaceous of Uruguay and its phylogenetic relationships. Zoological Journal of the Linnean Society, 163(suppl_1), S173-S198.
Venaticosuchus_rusconii	10.5481	?	?	?	?	?	?	?	?	?	?	?	?	?	?	?	?	?	?	?	?	?		Von Baczko, M. B., Desojo, J. B., & Pol, D. (2014). Anatomy and phylogenetic position of Venaticosuchus rusconii Bonaparte, 1970 (Archosauria, Pseudosuchia), from the ischigualasto formation (late triassic), La Rioja, Argentina. Journal of Vertebrate Paleontology, 34(6), 1342-1356.
Voay_robustus	9.47465	26	38.8	5	5.8	9.9	17.6	14.4	2.3	2.6	15.1	6.8	5.5	51.8	5.7	?	?	?	8.9	32	15.3	5.5		Brochu, C. A. (2007). Morphology, relationships, and biogeographical significance of an extinct horned crocodile (Crocodylia, Crocodylidae) from the Quaternary of Madagascar. Zoological Journal of the Linnean Society, 150(4), 835-863.
Wannaganosuchus_brachymanus	-42.2302	?	?	?	?	?	?	?	?	?	?	?	?	?	?	?	?	?	?	?	?	?		Erickson, B. R. (1982). Wannaganosuchus, a new alligator from the Paleocene of North America. Journal of Paleontology, 492-506.
Xilousuchus_sapingensis	-25.6057	?	22.8	?	3.4	?	?	?	?	?	?	6.9	4.9	?	?	?	?	?	?	?	?	?		Nesbitt, S. J., Liu, J., & Li, C. (2010). A sail-backed suchian from the Heshanggou Formation (Early Triassic: Olenekian) of China. Earth and Environmental Science Transactions of the Royal Society of Edinburgh, 101(3-4), 271-284.
Yacarerani_boliviensis	-53.3984	6.8	10.8	1.9	2.5	2.1	?	3.4	1.4	1	5.5	3.1	1.5	10.9	2.3	8.1	2.4	?	?	?	?	?		Novas, F. E., Pais, D. F., Pol, D., Carvalho, I. D. S., Scanferla, A., Mones, A., & Riglos, M. S. (2009). Bizarre notosuchian crocodyliform with associated eggs from the Upper Cretaceous of Bolivia. Journal of Vertebrate Paleontology, 29(4), 1316-1320.
Yonghesuchus_sangbiensis	-43.1346	9.1	13.6	1.5	3	2.2	?	?	?	?	?	?	?	?	?	8.7	1.7	?	?	?	?	?		Butler, R. J., Sullivan, C., Ezcurra, M. D., Liu, J., Lecuona, A., & Sookias, R. B. (2014). New clade of enigmatic early archosaurs yields insights into early pseudosuchian phylogeny and the biogeography of the archosaur radiation. BMC Evolutionary Biology, 14(1), 128.
Zaraasuchus_shepardi	-59.4761	?	?	0.5	1	?	?	?	?	?	3.2	?	?	?	?	?	?	?	?	?	?	?		Pol, D., & Norell, M. A. (2004). A new gobiosuchid crocodyliform taxon from the Cretaceous of Mongolia. American Museum Novitates, 1-31.
Zosuchus_davidsoni	-64.4326	3.6	5.4	0.8	?	1.9	3.2	1.5	0.7	?	3.5	?	?	3.6	?	?	?	?	?	?	?	?		Pol, D., & Norell, M. A. (2004). A new crocodyliform from Zos Canyon, Mongolia. American Museum Novitates, 1-36.

## Sheet: Covariance matrix
Spearman's Rho correlation between characters:
	Skull.length	Interorbital	Orbit.length	Snout.width..maxilla_premaxilla.margin.	Snout.width..Maxilla_jugal.margin.	sal.length	Post_orbital.fenestrae.width	Post_orbital.fenestrae.length	Frontal_supraocciptal	Skull.depth..prefrontal_sal.	Skull.depth..maxilla_premaxill.	Mandibille.length	Mandabille.depth..d_sur.	Mandibille.width..articular.	dentiary.suture	Mandibille.width..ang_dent.	Femur.head.width	Femur.length	Humerus.length	Humeral.head.width
Skull.width	0.889754	0.836306	0.839704	0.808469	0.903677	0.865072	0.799608	0.750841	0.910812	0.811285	0.81279	0.944409	0.912753	0.861669	0.809887	0.84512	0.763949	0.840486	0.833841	0.632143
Skull.length		0.801116	0.790582	0.633781	0.780749	0.894948	0.824885	0.818413	0.936543	0.803479	0.783242	0.953448	0.887623	0.859947	0.880461	0.802443	0.711814	0.816749	0.852694	0.661507
Interorbital			0.781385	0.693966	0.767649	0.744056	0.792347	0.741244	0.830837	0.832928	0.783156	0.812495	0.820886	0.754587	0.820853	0.762185	0.798233	0.808232	0.798072	0.864687
Orbit.length				0.776512	0.833852	0.753966	0.671481	0.645769	0.83306	0.73013	0.685234	0.80147	0.85397	0.83586	0.705195	0.814506	0.743401	0.813574	0.822781	0.685008
Snout.width..maxilla_premaxilla.margin.					0.870628	0.621304	0.540832	0.49395	0.69613	0.650605	0.703158	0.835905	0.78707	0.820899	0.544763	0.916313	0.634298	0.671685	0.694753	0.597059
Snout.width..Maxilla_jugal.margin.						0.7767	0.641666	0.583833	0.79918	0.727246	0.748808	0.863422	0.776738	0.862799	0.698062	0.85208	0.686941	0.829311	0.842105	0.67033
sal.length							0.749765	0.724278	0.856923	0.769317	0.760361	0.917373	0.864973	0.787221	0.855895	0.810843	0.620859	0.760531	0.829926	0.668139
Post_orbital.fenestrae.width								0.927614	0.853997	0.659246	0.648099	0.885018	0.819833	0.744037	0.772018	0.786128	0.726192	0.827115	0.853266	0.741475
Post_orbital.fenestrae.length									0.847812	0.615269	0.595674	0.827725	0.734428	0.729291	0.72876	0.797433	0.675818	0.74512	0.798303	0.722663
Frontal_supraocciptal										0.801266	0.759165	0.956107	0.920657	0.866376	0.810277	0.823009	0.7897	0.853846	0.894954	0.778514
Skull.depth..prefrontal_sal.											0.955353	0.807584	0.905705	0.620588	0.724089	0.664336	0.806061	0.65	0.69087	0.916667
Skull.depth..maxilla_premaxill.												0.82393	0.928167	0.581239	0.711387	0.600004	0.927273	0.721119	0.731222	0.890909
Mandibille.length													0.8826	0.868562	0.848952	0.888696	0.806593	0.864912	0.859061	0.771429
Mandabille.depth..d_sur.														0.648825	0.772622	0.899191	0.807692	0.77451	0.825607	0.851648
Mandibille.width..articular.															0.737113	0.936759	not significant	not significant	0.857143	not significant
dentiary.suture																0.707323	not significant	0.707775	0.807481	not significant
Mandibille.width..ang_dent.																	not significant	not significant	not significant	not significant
Femur.head.width																		0.928578	0.901203	0.884599
Femur.length																			0.955612	0.881203
Humerus.length																				0.928898
Humeral.head.width
P-value of spearman correlation
	Skull.width	Skull.length	Interorbital	Orbit.length	Snout.width..maxilla_premaxilla.margin.	Snout.width..Maxilla_jugal.margin.	sal.length	Post_orbital.fenestrae.width	Post_orbital.fenestrae.length	Frontal_supraocciptal	Skull.depth..prefrontal_sal.	Skull.depth..maxilla_premaxill.	Mandibille.length	Mandabille.depth..d_sur.	Mandibille.width..articular.	dentiary.suture	Mandibille.width..ang_dent.	Femur.head.width	Femur.length	Humerus.length	Humeral.head.width
Skull.width	1.10825e-68	1.41146e-53	8.28169e-49	3.09708e-47	2.55768e-69	2.58096e-54	1.67354e-43	1.04955e-35	1.06265e-75	4.3547e-16	6.02146e-16	1.43548e-34	4.83236e-23	3.77007e-12	2.37502e-14	2.92235e-08	0.00035728	7.74224e-08	4.1671e-07	0.0135118
Skull.length		1.4882e-43	4.03804e-39	7.31971e-24	9.28294e-37	1.06634e-65	3.27715e-46	6.66995e-46	3.76058e-86	3.0051e-19	3.46164e-18	1.51167e-46	1.37523e-24	1.83168e-11	3.8434e-19	4.78778e-07	0.00043139	1.2863e-06	1.63032e-08	0.00356539
Interorbital			3.7755e-40	4.66208e-29	1.27529e-36	2.36427e-33	1.01205e-43	1.99254e-35	8.88083e-52	4.6652e-17	8.76792e-14	2.10358e-16	1.67931e-14	1.06125e-07	9.54645e-15	1.50204e-05	0.000210122	1.02412e-06	5.05172e-06	6.57886e-05
Orbit.length				2.45719e-36	2.11934e-43	3.44628e-31	1.47996e-24	2.8919e-22	3.99596e-47	2.44137e-11	2.14174e-09	1.4476e-14	6.21894e-15	1.66378e-08	4.45814e-08	2.18133e-05	0.000625863	1.33666e-06	2.59512e-06	0.00977675
Snout.width..maxilla_premaxilla.margin.					4.86313e-57	3.8844e-21	1.91246e-15	1.03936e-12	3.8581e-28	1.38179e-08	1.31511e-10	1.36349e-18	1.70168e-12	4.91146e-10	9.82222e-06	7.79724e-12	0.00469505	0.000171789	0.000165034	0.0165987
Snout.width..Maxilla_jugal.margin.						3.75885e-35	2.44871e-21	6.48093e-17	1.55027e-40	6.88887e-11	1.38934e-11	6.99507e-19	1.305e-11	5.32284e-11	1.75134e-08	3.33389e-08	0.00466799	5.47798e-07	4.69357e-07	0.0107964
sal.length							2.64294e-32	1.41327e-29	4.08062e-53	4.49692e-14	8.43031e-14	1.65119e-28	8.38824e-18	3.34238e-08	1.21999e-15	5.08716e-07	0.0078214	1.02236e-05	5.28066e-07	0.00467035
Post_orbital.fenestrae.width								1.78031e-87	8.21278e-56	5.67367e-09	2.16736e-08	2.94769e-22	1.05984e-13	4.57432e-07	8.21305e-12	3.19482e-06	0.000643726	1.89064e-07	4.49258e-07	0.0024041
Post_orbital.fenestrae.length									8.6734e-55	6.30759e-08	2.60515e-07	1.03885e-17	2.60653e-10	2.19359e-06	9.07432e-10	3.07395e-06	0.00207994	1.26031e-05	8.48794e-06	0.0035031
Frontal_supraocciptal										1.84433e-15	5.57832e-13	7.89341e-36	6.81195e-23	3.58291e-11	3.41981e-13	4.40071e-07	0.000162925	2.16895e-06	3.61697e-09	0.000381414
Skull.depth..prefrontal_sal.											1.60584e-42	1.87206e-14	2.11077e-21	0.012077	0.000138999	0.0221592	0.00823557	0.0105567	0.00622152	0.00131173
Skull.depth..maxilla_premaxill.												6.21179e-16	2.82671e-25	0.0144023	0.000141292	0.0391614	0	0.00161908	0.00128825	0.000428361
Mandibille.length													5.58556e-24	2.79747e-11	2.33616e-12	2.69624e-06	0.000809798	0	4.98269e-06	0.00191738
Mandabille.depth..d_sur.														0.000604093	3.53021e-07	2.16533e-06	0.0014231	0.00040396	8.18368e-05	0.00034352
Mandibille.width..articular.															1.30871e-07	3.08402e-06	not significant	not significant	0.0238095	not significant
dentiary.suture																1.23953e-05	not significant	0.00315627	0.000478724	not significant
Mandibille.width..ang_dent.																	not significant	not significant	not significant	not significant
Femur.head.width																		1.88726e-14	2.50158e-08	4.96116e-07
Femur.length																			2.15009e-16	0
Humerus.length																				5.80925e-11
Humeral.head.width

## Sheet: Stratigraphic data
Taxon_name	FAD	LAD
Eorasaurus_olsoni	259.5	259.5
Kadimakara_australiensis	251.685	251.685
Prolacerta_broomi	251.685	249.685
Boreopricea_funerea	249.2	249.2
Prolacertoides_jimusarensis	251.685	251.685
Howesia_browni	244.6	244.6
Mesosuchus_browni	244.6	244.6
Noteosuchus_colletti	251.685	251.685
Bentonyx_sidensis	244.6	244.6
Fodonyx_spenceri	244.6	244.6
Hyperodapedon_gordoni	222.75	222.75
Hyperodapedon_huenei	222.75	222.75
Hyperodapedon_tikiensis	232.5	232.5
Hyperodapedon_mariensis	222.75	222.75
Hyperodapedon_stockleyi	222.75	222.75
Hyperodapedon_sanjuanensis	232.5	218.25
Hyperodapedon_huxleyi	232.5	222.75
Isalorhynchus_genovefae	235	235
Otischalkia_elderae	222.75	218.25
Teyumbaita_sulcognathus	218.25	218.25
Brasinorhynchus_mariantensis	239.5	239.5
Mesodapedon_kuttyi	244.6	244.6
Ammorhynchus_navajoi	244.6	244.6
Stenaulorhynchus_stockleyi	244.6	244.6
Langeronyx_brodiei	244.6	242.1
Rhynchosaurus_articeps	244.6	219.15
Eohyosaurus_wolvaardti	244.6	244.6
Tasmaniosaurus_triassicus	251.685	251.685
Pamelaria_dolichotrachela	244.6	244.6
Azendohsaurus_laaroussii	232.5	232.5
Azendohsaurus_madagaskarensis	235	235
Shringasaurus_indicus	244.6	244.6
Trilophosaurus_jacobsi	222.75	218.25
Trilophosaurus_buettneri	232.5	218.25
Sarmatosuchus_otschevi	244.6	244.6
Proterosuchus_fergusi	249.685	249.685
Chasmatosaurus_yuani	251.685	251.685
Proterosuchus_goweri	249.685	249.685
Proterosuchus_alexanderi	249.685	249.685
Archosaurus_rossicus	255.65	255.65
Tarjadia_ruthae	239.5	239.5
Vancleavea_campi	232.5	204.9
Jaxtasuchus_salomoni	238.5	238.5
Doswellia_kaltenbachi	232.5	232.5
Archeopelta_arborensis	239.5	239.5
Proterochampsa_barrionuevoi	222.75	222.75
Proterochampsa_nodosa	222.75	222.75
Tropidosuchus_romeri	239.5	239.5
Gualosuchus_reigi	239.5	239.5
Pseudochampsa_ischigualastensis	222.75	222.75
Chanaresuchus_bonapartei	239.5	239.5
Cerritosaurus_binsfeldi	222.75	222.75
Teleocrater_rhadinus	244.6	244.6
Venaticosuchus_rusconii	232.5	232.5
Riojasuchus_tenuisceps	218.25	218.25
Ornithosuchus_woodwardi	222.75	222.75
Parringtonia_gracilis	244.6	244.6
Pagosvenator_candelariensis	235	235
Erpetosuchus_granti	222.75	222.75
Koilamasuchus_gonzalezdiazi	235	235
Shuvosaurus_inexpectatus	218.25	218.25
Sillosuchus_longicervix	232.5	219.15
Effigia_okeeffeae	204.9	204.9
Polesinesuchus_aurelioi	222.75	222.75
Stagonolepis_olenkae	222.75	222.75
Stagonolepis_robertsoni	232.5	222.75
Acaenasuchus_geoffreyi	218.25	218.25
Lucasuchus_hunti	232.5	218.25
Sierritasuchus_macalpini	222.75	222.75
Desmatosuchus_spurensis	222.75	218.25
Desmatosuchus_smalli	218.25	218.25
Longosuchus_meadei	218.25	218.25
Scutarx_deltatylus	218.25	218.25
Calyptosuchus_wellesi	232.5	218.25
Adamanasuchus_eisenhardtae	218.25	218.25
Neoaetosauroides_engaeus	218.25	218.25
Apachesuchus_heckerti	218.25	218.25
Redondasuchus_rineharti	218.25	218.25
Paratypothorax_andressorum	218.25	218.25
Rioarribasuchus_chamaensis	220	215
Tecovasuchus_chatterjeei	222.75	218.25
Typothorax_coccinarum	220	204.9
Aetosaurus_ferratus	220	212.03
Coahomasuchus_kahleorum	232.5	218.25
Stenomyti_huangae	218.25	214.65
Aetobarbakinoides_brasiliensis	222.75	222.75
Chilenosuchus_forttae	219.15	219.15
Aetosauroides_scagliai	232.5	222.75
Revueltosaurus_callenderi	218.25	218.25
Ticinosuchus_ferox	244.6	244.6
Batrachotomus_kupferzellensis	238.5	238.5
Dibothrosuchus_elaphros	195.05	195.05
Kayentasuchus_walkeri	191	191
Litargosuchus_leptorhynchus	196.05	196.05
Sphenosuchus_acutus	196.05	196.05
Protosuchus_haughtoni	196.05	196.05
Protosuchus_richardsoni	200.3	200.3
Hemiprotosuchus_leali	218.25	218.25
Hoplosuchus_kayi	147.9	147.9
Edentosuchus_tienshanensis	111.48	111.48
Orthosuchus_stormbergi	196.05	196.05
Neuquensuchus_universitas	84.65	84.65
Miadanasuchus_oblita	69.05	69.05
Microsuchus_schilleri	84.65	84.65
Eutretauranosuchus_delfsi	154.7	150.35
Anteophthalmosuchus_epikrator	127.2	125.93
Anteophthalmosuchus_esuchae	110.515	110.515
Anteophthalmosuchus_hooleyi	127.5	125.93
Denazinosuchus_kirtlandicus	77.05	77.05
Calsoyasuchus_valliceps	191	191
Hulkepholis_willetti	138.3	138.3
Hulkepholis_plotos	110.515	110.515
Vectisuchus_leptognathus	126.23	126.23
Nannosuchus_gracilidens	142.6	127.725
Siamosuchus_phuphokensis	121.2	121.2
Amphicotylus_lucasii	151.15	151.15
Sunosuchus_junggarensis	160.4	160.4
Sunosuchus_miaoi	168.8	154.25
Goniopholis_simus	142.4	142.4
Goniopholis_phuwiangensis	121.2	121.2
Goniopholis_kiplingi	142.4	142.4
Goniopholis_stovalli	150.35	150.35
Goniopholis_baryglyphaeus	154.7	154.7
Araripesuchus_tsangatsangana	69.05	69.05
Araripesuchus_wegeneri	118.515	102.45
Araripesuchus_patagonicus	96.55	96.55
Araripesuchus_buitreraensis	96.55	96.55
Araripesuchus_rattoides	97.2	97.2
Araripesuchus_gomesii	110.515	110.515
Coringasuchus_anisodontis	99.4	99.4
Llanosuchus_tamaensis	77.85	77.85
Notosuchus_terrestris	84.95	84.95
Chimaerasuchus_paradoxus	112.75	112.75
Morrinhosuchus_luziae	74.75	74.75
Comahuesuchus_brachybuccalis	84.95	84.95
Cynodontosuchus_rothi	84.95	63.8
Baurusuchus_albertoi	74.75	74.75
Baurusuchus_pachecoi	74.75	74.75
Baurusuchus_salgadoensis	74.75	74.75
Stratiotosuchus_maxhechti	74.75	74.75
Gondwanasuchus_scabrosus	74.75	74.75
Campinasuchus_dinizi	74.75	74.75
Pissarrachampsa_sera	74.75	74.75
Wargosuchus_australis	84.95	84.95
Aplestosuchus_sordidus	74.75	74.75
Barinasuchus_arveloi	13.885	12.704
Ayllusuchus_fernandezi	42.9	42.9
Lorosuchus_nodosus	58.75	58.75
Bretesuchus_bonapartei	53.65	53.65
Sebecus_huilensis	13.885	12.704
Sebecus_icaeorhinus	42.9	42.9
Sebecus_querejazus	63.8	63.8
Sahitisuchus_fluminensis	53.65	53.65
Pehuenchesuchus_enderi	84.95	84.95
Iberosuchus_macrodon	52.2	37.6
Pabwehshi_pakistanensis	83.25	69.05
Bergisuchus_dietrichbergi	44.95	44.1
Doratodon_carcharidens	84.95	77.05
Simosuchus_clarki	69.05	69.05
Malawisuchus_mwakasyungutiensis	119	119
Candidodon_itapecuruense	106.75	106.75
Pakasuchus_kapilimai	112.75	112.75
Gasparinisuchus_peirosauroides	84.95	77.05
Stolokrosuchus_lapparenti	112.75	112.75
Rukwasuchus_yajabalijekundu	109.45	109.45
Lomasuchus_palpebrosus	89.65	89.65
Hamadasuchus_rebouli	103.45	99.4
Peirosaurus_torminni	69.05	68.3
Montealtosuchus_arrudacamposi	74.75	74.75
Pepesuchus_deiseae	74.8	74.8
Barreirosuchus_franciscoi	74.75	74.75
Itasuchus_jesuinoi	69.05	69.05
Caririsuchus_camposi	110.515	110.515
Mariliasuchus_amarali	74.75	74.75
Libycosuchus_brevirostris	96.55	96.55
Yacarerani_boliviensis	88.75	88.75
Adamantinasuchus_navae	74.75	74.75
Caryonosuchus_pricei	74.75	74.75
Caipirasuchus_paulistanus	74.75	74.75
Caipirasuchus_montealtensis	74.75	74.75
Caipirasuchus_stenognathus	74.75	74.75
Caipirasuchus_mineirus	74.75	74.75
Armadillosuchus_arrudai	74.75	74.75
Sphagesaurus_huenei	74.75	74.75
Labidiosuchus_amicum	69.05	69.05
Kaprosuchus_saharicus	97.2	97.2
Mahajangasuchus_insignis	69.05	69.05
Anatosuchus_minor	117	111.48
Uruguaysuchus_aznarezi	104.3	104.3
Razanandrongobe_sakalavae	167.2	167.2
Aegyptosuchus_peyeri	96.55	96.55
Aegisuchus_witmeri	97.2	97.2
Borealosuchus_threeensis	66.15	66.15
Borealosuchus_formidabilis	77.05	56.3
Borealosuchus_acutidentatus	64.65	62.5
Borealosuchus_sternbergii	69.05	64.65
Borealosuchus_wilsoni	52.2	48.25
Brachyuranochampsa_eversolei	43.3	43.3
Prodiplocynodon_langi	69.05	69.05
Jiangxisuchus_nankangensis	69.05	69.05
Australosuchus_clarkae	22.185	20.004
Harpacochampsa_camfieldensis	13.789	13.789
Trilophosuchus_rackhami	13.789	13.789
Quinkana_meboldi	25.715	25.715
Quinkana_babarra	4.4665	4.4665
Kambara_implexidens	51.9	51.9
Euthecodon_arambourgi	19.5	19.5
Euthecodon_brumpti	9.433	0.90885
Mecistops_cataphractus	9.433	7.604
Osteolaemus_tetraspes	14.1815	12.809
Crocodylus_falconensis	1.6845	1.6845
Crocodylus_johnsoni	1.29985	0.00585
Crocodylus_novaeguineae	0	0
Crocodylus_palaeindicus	9.433	3.094
Crocodylus_palustris	0.06885	0.06885
Crocodylus_rhombifer	1.29985	0.00585
Crocodylus_megarhinus	31	31
Crocodylus_acutus	1.357	0.156
Crocodylus_thorbjarnarsoni	7.61	1.6845
Crocodylus_gariepensis	17.319	17.319
Crocodylus_niloticus	19.5	0.00585
Crocodylus_intermedius	0	0
Crocodylus_moreletii	0.06885	0.06885
Crocodylus_raninus	0	0
Crocodylus_checchiai	9.433	7.098
Crocodilus_depressifrons	0	0
Crocodylus_porosus	4.4665	0.00585
Crocodylus_depressifrons	57.6	44.55
Crocodylus_mindorensis	0	0
Crocodylus_siamensis	1.6845	0.4535
Crocodylus_anthropophagus	2.703	1.29985
Eoalligator_chunyii	60.2	60.2
Rimasuchus_lloydi	19.5	2.67235
Voay_robustus	0.063	0.00585
Brochuchus_pigotti	19.5	18.205
Maomingosuchus_petrolica	35.55	35.55
Maroccosuchus_zennaroi	51.9	51.9
Paratomistoma_courti	39.65	39.65
Gavialosuchus_americana	18.205	7.6
Gavialosuchus_eggenburgensis	18.205	18.205
Tomistoma_coppensi	12.809	3.9605
Tomistoma_schlegelii	16.95	16.95
Megadontosuchus_arduini	42.9	42.9
Penghusuchus_pani	8.4705	8.4705
Kentisuchus_spenceri	52.3	51.8
Thecachampsa_carolinensis	31	25.565
Thecachampsa_antiqua	57.6	7.6
Dollosuchoides_densmorei	44.55	44.55
Albertosuchus_knudsenii	68.3	68.3
Asiatosuchus_grangeri	42.9	42.9
Asiatosuchus_germanicus	44.55	44.55
Asiatosuchus_nanlingensis	60.2	60.2
Leidyosuchus_canadensis	77.05	77.05
Allognathosuchus_polyodon	48.25	43.3
Allognathosuchus_wartheni	56.3	53.05
Alligator_mcgrewi	18.2	18.2
Alligator_mississippiensis	63.8	0.00585
Alligator_sinensis	7.098	0.06885
Alligator_prenasalis	38.8	35.55
Alligator_thomsoni	18.2	18.2
Alligator_olseni	21.735	18.2
Alligator_mefferdi	11.95	11.95
Navajosuchus_mooki	64.65	62.5
Hassiacosuchus_haupti	44.5	44.5
Wannaganosuchus_brachymanus	59.25	59.25
Arambourgia_gaudryi	35.55	35.55
Procaimanoidea_utahensis	43.3	43.3
Procaimanoidea_kayi	48.25	48.25
Krabisuchus_siamogallicus	35.55	35.55
Ceratosuchus_burdoshi	56.3	56.3
Purussaurus_brasiliensis	9.433	7.9
Purussaurus_mirandai	8.4705	8.4705
Purussaurus_neivensis	13.885	12.704
Stangerochampsa_mccabei	68.3	68.3
Kuttanacaiman_iquitosensis	13.789	13.789
Mourasuchus_atopus	15.9	12.704
Mourasuchus_amazonensis	9.433	9.433
Mourasuchus_arendsi	9.433	7.1665
Mourasuchus_pattersoni	7.9	7.9
Centenariosuchus_gilmorei	18.2	18.2
Culebrasuchus_mesoamericanus	18.2	18.2
Globidentosuchus_brachyrostris	13.789	7.1665
Melanosuchus_niger	0	0
Melanosuchus_fisheri	8.4705	8.4705
Caiman_yacare	7.9	7.9
Caiman_crocodilus	0	0
Caiman_wannlangstoni	13.885	8.4705
Caiman_latirostris	9.204	0.06885
Caiman_brevirostris	9.433	8.4705
Orthogenysuchus_olseni	53.05	53.05
Paleosuchus_trigonatus	0	0
Paleosuchus_palpebrosus	0	0
Gnatusuchus_pebasensis	13.789	8.4705
Tsoabichi_greenriverensis	53.05	53.05
Eocaiman_itaboraiensis	53.65	53.65
Eocaiman_palaeocenicus	63.85	63.8
Eocaiman_cavernensis	42.9	42.9
Albertochampsa_langstoni	77.05	77.05
Necrosuchus_ionensis	63.8	63.8
Brachychampsa_montana	77.1	68.3
Brachychampsa_sealeyi	77.05	77.05
Protoalligator_huiningensis	63.85	63.85
Deinosuchus_riograndensis	77.85	77.05
Diplocynodon_muelleri	31.15	31.15
Diplocynodon_tormis	39.65	39.65
Diplocynodon_ratelii	31.15	14.895
Diplocynodon_elavericus	35.55	35.55
Diplocynodon_ungeri	21.735	11.608
Diplocynodon_darwini	44.95	44.1
Diplocynodon_hantoniensis	53.05	31.15
Diplocynodon_deponiae	44.5	44.5
Argochampsa_krebsi	63.8	61
Gavialis_gangeticus	2.67235	1.294
Gavialis_bengawanicus	1.6845	0.4535
Gavialis_lewisi	3.9605	3.9605
Eosuchus_minor	57.6	51.9
Eosuchus_lerichei	57.6	35.55
Thoracosaurus_macrorhynchus	69.05	63.8
Thoracosaurus_neocesariensis	86.3	44.85
Aktiogavialis_puertoricensis	28.465	28.465
Ikanogavialis_gameroi	13.789	8.4705
Piscogavialis_jugaliperforatus	9.433	6.2895
Gryposuchus_pachakamue	13.789	8.4705
Gryposuchus_colombianus	15.9	12.8
Gryposuchus_croizati	8.4705	8.4705
Siquisiquesuchus_venezuelensis	18.205	18.205
Eogavialis_africanum	35.95	35.95
Ocepesuchus_eoafricanus	68.3	68.3
Planocrania_hengdongensis	57.25	57.25
Planocrania_datangensis	60.2	60.2
Boverisuchus_vorax	53.05	43.3
Boverisuchus_magnifrons	44.55	44.55
Lohuecosuchus_mechinorum	69.05	69.05
Lohuecosuchus_megadontos	74.75	74.75
Agaresuchus_subjuniperus	68.3	68.3
Agaresuchus_fontisensis	74.75	74.75
Allodaposuchus_precedens	77.05	68.3
Arenysuchus_gascabadiolorum	68.3	68.3
Susisuchus_anatoceps	119	106.75
Hylaeochampsa_vectiana	126.23	126.23
Unasuchus_reginae	127.725	127.725
Pietraroiasuchus_ormezzanoi	110.515	110.515
Pachycheilosuchus_trinquei	110.515	110.515
Acynodon_adriaticus	74.75	74.75
Acynodon_iberoccitanus	77.05	68.3
Iharkutosuchus_makadii	84.95	84.95
Turcosuchus_okani	127.725	127.725
Shamosuchus_djadochtaensis	77.85	77.05
Shamosuchus_gradilifrons	95.15	69.05
Sabresuchus_sympiestodon	74.75	69.05
Sabresuchus_ibericus	127.725	127.725
Wannchampsus_kirpachi	119	119
Brillanceausuchus_babouriensis	127.2	127.2
Batrachomimus_pastosbonensis	157.8	157.8
Kansajsuchus_extensus	84.9	78.2
Rugosuchus_nonganensis	88.5	88.5
Isisfordia_duncani	102.45	102.45
Terminonaris_robusta	97	91.4
Terminonaris_browni	95.15	91.4
Anthracosuchus_balrogus	58.75	58.75
Atlantosuchus_coupatezi	63.8	63.8
Dyrosaurus_maghribensis	51.9	51.9
Dyrosaurus_phosphaticus	74.75	51.9
Phosphatosaurus_gavialoides	52.3	51.8
Sabinosuchus_coahuilensis	69.05	69.05
Sokotosuchus_ianwilsoni	68.3	68.3
Guarinisuchus_munizi	63.8	63.8
Acherontisuchus_guajiraensis	60.2	58.75
Chenanisuchus_lateroculi	69.05	57.6
Congosaurus_bequaerti	60.4	60.4
Cerrejonisuchus_improcerus	60.2	60.2
Oceanosuchus_boecensis	96.55	96.55
Hyposaurus_rogersii	86.3	63.8
Rhabdognathus_keiniensis	69.05	61
Rhabdognathus_aslerensis	66.85	66.85
Arambourgisuchus_khouribgaensis	57.6	57.6
Fortignathus_felixi	99.4	99.4
Meridiosaurus_vallisparadisi	151.15	151.15
Elosuchus_cherifiensis	97	94.45
Elosuchus_broinae	102.45	102.45
Pholidosaurus_schaumburgensis	142.4	142.4
Pholidosaurus_purbeckensis	142.4	142.4
Chalawan_thailandicus	145.95	145.95
Sarcosuchus_imperator	106.75	106.75
Sarcosuchus_hartti	119	119
Bernissartia_fagesii	142.4	125.93
Koumpiodontosuchus_aprosdokiti	127.2	127.2
Alligatorium_meyeri	154.7	154.7
Atoposaurus_oberndorferi	148.55	147.9
Atoposaurus_jourdani	154.7	154.7
Alligatorellus_bavaricus	147.9	147.9
Alligatorellus_beaumonti	154.7	154.7
Knoetschkesuchus_guimarotae	154.7	154.7
Paluxysuchus_newmani	117.245	117.245
Laganosuchus_thaumastos	97.2	97.2
Theriosuchus_pusillus	147.9	142.6
Theriosuchus_grandinaris	121.2	121.2
Montsecosuchus_depereti	127.2	127.2
Teleosaurus_cadomensis	167.2	153.25
Teleosaurus_megarhinus	153.25	153.25
Steneosaurus_bollensis	191.65	177.1
Steneosaurus_heberti	166.2	158.45
Steneosaurus_larteti	166.2	166.2
Steneosaurus_obtusidens	162.95	137.5
Steneosaurus_brevidens	166.2	166.2
Steneosaurus_durobrivensis	162.95	162.95
Steneosaurus_edwardsi	162.95	154.25
Steneosaurus_megistorhynchus	167.2	166.2
Steneosaurus_gracilirostris	179.3	179.3
Steneosaurus_brevior	182.5	179.3
Steneosaurus_leedsi	162.95	162.95
Platysuchus_multicrobiculatus	182.5	182.5
Teleidosaurus_calvadosii	168.15	168.15
Eoneustes_gaudryi	166.2	166.2
Eoneustes_bathonicus	153.25	153.25
Machimosaurus_hugii	162.95	148.55
Machimosaurus_mosae	153.25	153.25
Machimosaurus_buffetauti	153.25	153.25
Machimosaurus_rex	128.95	128.95
Metriorhynchus_westermanni	164.8	160.4
Metriorhynchus_hastifer	153.25	153.25
Metriorhynchus_moreli	162.95	162.95
Metriorhynchus_brachyrhynchus	166.2	154.25
Metriorhynchus_superciliosus	164.8	153.25
Metriorhynchus_geoffroyii	160.2	160.2
Metriorhynchus_palpebosus	148.55	148.55
Metriorhynchus_casamiquelai	168.8	162.95
Suchodus_durobrivensis	162.95	162.95
Purranisaurus_potens	145.5	145.5
Ieldraan_melkshamensis	173.15	173.15
Geosaurus_lapparenti	138.3	133.2
Geosaurus_grandis	147.9	147.9
Geosaurus_giganteus	148.55	147.9
Plesiosuchus_manselii	153.25	147.9
Neptunidraco_ammoniticus	168.2	168.2
Tyrannoneustes_lythrodectikos	162.95	162.95
Dakosaurus_andiniensis	148.55	142.4
Dakosaurus_maximus	154.7	147.9
Torvoneustes_mexicanus	154.25	154.25
Torvoneustes_carpenteri	153.25	153.25
Torvoneustes_coryphaeus	153.25	153.25
Gracilineustes_leedsi	162.95	162.95
Gracilineustes_acutus	153.25	153.25
Rhacheosaurus_gracilis	147.9	147.9
Cricosaurus_vignaudi	148.55	148.55
Cricosaurus_saltillense	147.9	147.9
Cricosaurus_macrospondylus	138.3	138.3
Cricosaurus_schroederi	138.95	138.95
Cricosaurus_araucanensis	147.9	147.9
Cricosaurus_gracilis	147.9	147.9
Cricosaurus_lithographicus	147.9	147.9
Cricosaurus_elegans	148.55	147.9
Cricosaurus_suevicus	153.25	153.25
Maledictosuchus_riclaensis	162.95	162.95
Magyarosuchus_fitosi	177.85	177.85
Zoneait_nargorum	172	171.95
Peipehsuchus_teleorhinus	122.75	122.75
Pelagosaurus_typus	182.5	179.3
Khoratosuchus_jintasakuli	121.2	121.2
Zosuchus_davidsoni	77.85	77.85
Sichuanosuchus_shuhanensis	122.75	122.75
Sichuanosuchus_huidongensis	160.4	160.4
Shantungosuchus_hangjinensis	122.75	122.75
Fruitachampsa_callisoni	151.15	151.15
Hsisosuchus_dashanpuensis	166.9	166.9
Hsisosuchus_chungkingensis	154.25	154.25
Hsisosuchus_chowi	160.4	160.4
Shartegosuchus_asperopalatum	148.55	148.55
Adzhosuchus_fuscus	148.55	148.55
Nominosuchus_matutinus	148.55	148.55
Zaraasuchus_shepardi	77.85	77.85
Gobiosuchus_kielanae	77.85	77.05
Macelognathus_vagans	151.15	147.9
Dromicosuchus_grallator	222.75	222.75
Almadasuchus_figarii	160.4	160.4
Terrestrisuchus_gracilis	204.9	204.9
Pseudhesperosuchus_jachaleri	218.25	218.25
Saltoposuchus_connectens	213.78	213.78
Eopneumatosuchus_colberti	191	191
Carnufex_carolinensis	232.5	232.5
Junggarsuchus_sloani	164.8	164.8
Redondavenator_quayensis	218.25	218.25
Hesperosuchus_agilis	218.25	218.25
Luperosuchus_fractus	239.5	239.5
Polonosuchus_silesiacus	222.75	222.75
Tikisuchus_romeri	232.5	232.5
Vivaron_haydeni	218.25	218.25
Postosuchus_kirkpatricki	222.75	218.25
Postosuchus_alisonae	222.75	222.75
Teratosaurus_suevicus	218.25	218.25
Rauisuchus_tiradentes	222.75	222.75
Dagasuchus_santacruzensis	232.5	232.5
Prestosuchus_chiniquensis	242.1	219.15
Fasolasuchus_tenax	218.25	218.25
Mandasuchus_tanyauchen	244.6	244.6
Saurosuchus_galilei	232.5	222.75
Bromsgroveia_walkeri	244.6	244.6
Arizonasaurus_babbitti	244.6	244.6
Bystrowisuchus_flerovi	249.2	249.2
Xilousuchus_sapingensis	246.6	246.6
Ctenosauriscus_koeneni	249.25	249.25
Hypselorhachis_mirabilis	244.6	244.6
Poposaurus_gracilis	232.5	214.65
Lotosaurus_adentus	244.6	244.6
Qianosuchus_mixtus	244.6	244.6
Gracilisuchus_stipanicicorum	239.5	239.5
Turfanosuchus_dabanensis	244.6	244.6
Yonghesuchus_sangbiensis	235	235
Stagonosuchus_nyassicus	244.6	244.6
Decuriasuchus_quartacolonia	242.1	239.5
Wannia_scurriensis	222.75	222.75
Rutiodon_carolinensis	218.25	218.25
Brachysuchus_megalodon	218.25	218.25
Protome_batalaria	218.25	218.25
Angistorhinus_grandis	232.5	218.25
Pravusuchus_hortus	218.25	218.25
Machaeroprosopus_mccauleyi	218.25	218.25
Machaeroprosopus_jablonskiae	218.25	218.25
Machaeroprosopus_buceros	220	204.9
Redondasaurus_bermani	204.9	204.9
Redondasaurus_gregorii	218.25	204.9
Machaeroprosopus_pristinus	218.25	218.25
Mystriosuchus_westphali	218.25	218.25
Mystriosuchus_planirostris	220	212.03
Nicrosaurus_kapffi	218.25	218.25
Leptosuchus_crosbiensis	222.75	218.25
Leptosuchus_studeri	222.75	222.75
Smilosuchus_gregorii	232.5	218.25
Smilosuchus_lithodendrorum	218.25	218.25
Smilosuchus_adamanensis	218.25	218.25
Paleorhinus_sawini	218.25	218.25
Parasuchus_bransoni	232.5	218.25
Parasuchus_angustifrons	232.5	232.5
Parasuchus_hislopi	232.5	222.75
Ebrachosuchus_neukami	232.5	232.5
Diandongosuchus_fuyuanensis	239.5	239.5
Nundasuchus_songeaensis	244.6	244.6
Youngosuchus_sinensis	244.6	244.6
Euparkeria_capensis	244.6	244.6
Asperoris_mnyama	244.6	244.6
Dorosuchus_neoetus	244.6	244.6
Fugusuchus_hejiapanensis	246.6	246.6
Triopticus_primus	218.25	218.25
Cuyosuchus_huenei	222.75	222.75
Litorosuchus_somnii	239.5	239.5
Dyoplax_arenaceus	232.5	232.5
Kalisuchus_rewanensis	251.685	251.685
Osmolskina_czatkowicensis	249.2	249.2
Halazhaisuchus_qiaoensis	244.6	244.6
Shansisuchus_kuyeheensis	244.6	244.6
Shansisuchus_shansisuchus	244.6	244.6
Erythrosuchus_africanus	244.6	219.15
Chalishevia_cothurnata	239.5	239.5
Garjainia_prima	249.2	249.2
Garjainia_madiba	249.2	249.2
Guchengosuchus_shiguaiensis	244.6	244.6
Chasmatosuchus_vjushkovi	249.2	249.2
Chasmatosuchus_rossicus	249.2	249.2
Chasmatosuchus_magnus	249.2	249.2
Jesairosaurus_lehmani	246.65	246.65
Augustaburiania_vatagini	249.2	249.2
Dinocephalosaurus_orientalis	244.6	242.1
Tanytrachelos_ahynis	218.25	218.25
Amotosaurus_rotfeldensis	244.6	244.6
Macrocnemus_fuyuanensis	242.1	238.5
Macrocnemus_bassanii	244.6	239.5
Macrocnemus_obristi	239.5	239.5
Protanystropheus_antiquus	244.6	244.6
Tribelesodon_longobardicus	244.6	244.6
Tanystropheus_haasi	244.6	244.6
Langobardisaurus_pandolfii	213.78	208.8
Spinosuchus_caseanus	222.75	218.25
Teyujagua_paradoxa	249.685	249.685
Aenigmastropheus_parringtoni	257.035	257.035
Protorosaurus_speneri	257.035	257.035
Trachelosaurus_fischeri	244.6	244.6
Fuyuansaurus_acutirostris	239.5	239.5
Teraterpeton_hrynewichorum	232.5	232.5

## Sheet: Taxonomy
Original name	Standardised name
1Nominosuchus_matutinus_Shar_Te	1Nominosuchus_matutinus_Shar_Te
A_buitreraensi	Araripesuchus_buitreraensis
A_buitreraensis	Araripesuchus_buitreraensis
A_dot_buitreraensi	Araripesuchus_buitreraensis
A_dot_gomesii	Araripesuchus_gomesii
A_dot_patagonicus	Araripesuchus_patagonicus
A_dot_tsangatsangana	Araripesuchus_tsangatsangana
A_dot_wegeneri	Araripesuchus_wegeneri
A_gomesii	Araripesuchus_gomesii
A_mississippiensis	Alligator_mississippiensis
A_patagonicus	Araripesuchus_patagonicus
A_tsangatsanga	Araripesuchus_tsangatsangana
A_tsangatsangana	Araripesuchus_tsangatsangana
A_wegeneri	Araripesuchus_wegeneri
Acaenasuchus	Acaenasuchus_geoffreyi
acer	Crocodylus_acer
Acerosodontosaurus_piveteaui	Acerosodontosaurus_piveteaui
Acherontisuchus_guajiraensis	Acherontisuchus_guajiraensis
Acynodon_adriaticus	Acynodon_adriaticus
Acynodon_iberoccitan	Acynodon_iberoccitanus
Acynodon_iberoccitanus	Acynodon_iberoccitanus
Adamanasuchus_eisenhardtae	Adamanasuchus_eisenhardtae
Adamantinasuchus	Adamantinasuchus_navae
Adamantinasuchus_navae	Adamantinasuchus_navae
adriat	Acynodon_adriaticus
Adzhosuchus	Adzhosuchus_fuscus
Aegisuchus_witmerii	Aegisuchus_witmeri
Aegyptosuchus_peyeri	Aegyptosuchus_peyeri
Aegyptosuchus_peyerii	Aegyptosuchus_peyeri
Aenigmastropheus	Aenigmastropheus_parringtoni
Aenigmastropheus_parringtoni	Aenigmastropheus_parringtoni
Aeolodon_priscus	Aeolodon_priscus
Aetobarbakinoides	Aetobarbakinoides_brasiliensis
Aetobarbakinoides_bras	Aetobarbakinoides_brasiliensis
Aetobarbakinoides_brasiliensis	Aetobarbakinoides_brasiliensis
Aetosaurians	Aetosaurus_ferratus
Aetosauroides	Aetosauroides_scagliai
Aetosauroides_scagliai	Aetosauroides_scagliai
Aetosaurus	Aetosaurus_ferratus
Aetosaurus_ferratus	Aetosaurus_ferratus
affinis	Crocodylus_affinis
Agaresuchus_fontisensis	Agaresuchus_fontisensis
Agaresuchus_subjuniperus	Agaresuchus_subjuniperus
Aktiogavialis	Aktiogavialis_puertoricensis
Aktiogavialis_puertoricensis	Aktiogavialis_puertoricensis
Albertochampsa_langs	Albertochampsa_langstoni
Albertochampsa_langstoni	Albertochampsa_langstoni
Albertosuchus_knudsenii	Albertosuchus_knudsenii
Alligator	Alligator_mississippiensis
Alligator_mcgrewi	Alligator_mcgrewi
Alligator_mefferdi	Alligator_mefferdi
Alligator_mississipiensis	Alligator_mississippiensis
Alligator_mississipp	Alligator_mississippiensis
Alligator_mississippiensis	Alligator_mississippiensis
Alligator_olseni	Alligator_olseni
Alligator_olseni_P	Alligator_olseni
Alligator_prenasalis	Alligator_prenasalis
Alligator_sinensis	Alligator_sinensis
Alligator_sinesis	Alligator_sinensis
Alligator_thompsoni	Alligator_thomsoni
Alligator_thomsoni	Alligator_thomsoni
Alligatorellus_bavaricus	Alligatorellus_bavaricus
Alligatorellus_beaumonti	Alligatorellus_beaumonti
Alligatorellus_sp	Alligatorellus_sp
Alligatoridae	Alligator_mississippiensis
Alligatoriu	Alligatorium_franconicum
Alligatorium	Alligatorium_franconicum
Alligatorium_franconicum	Alligatorium_franconicum
Alligatorium_meyeri	Alligatorium_meyeri
allodap	Allodaposuchus_precedens
Allodaposuchus	Allodaposuchus_precedens
Allodaposuchus_cf_precedens	Allodaposuchus_cf_precedens
Allodaposuchus_precdens	Allodaposuchus_precedens
Allodaposuchus_prece	Allodaposuchus_precedens
Allodaposuchus_precedens	Allodaposuchus_precedens
Allodaposuchus_subju	Agaresuchus_subjuniperus
Allodaposuchus_subjuniperus	Agaresuchus_subjuniperus
Allognathosuchus_haupti	Hassiacosuchus_haupti
Allognathosuchus_mooki	Navajosuchus_mooki
Allognathosuchus_pol	Allognathosuchus_polyodon
Allognathosuchus_polyodon	Allognathosuchus_polyodon
Allognathosuchus_war	Allognathosuchus_wartheni
Allognathosuchus_wartheni	Allognathosuchus_wartheni
Allognathosuchus_wartheni_aka_W	Allognathosuchus_wartheni_aka_W
Allognatosuchus_polyodon	Allognathosuchus_polyodon
Allognatosuchus_wartheni	Allognathosuchus_wartheni
Allosaurus	Allosaurus_fragilis
Allosaurus_fragilis	Allosaurus_fragilis
Almadasuchus	Almadasuchus_figarii
Almadasuchus_figarii	Almadasuchus_figarii
almcg	Alligator_mcgrewi
almeff	Alligator_mefferdi
almiss	Alligator_mississippiensis
alols	Alligator_olseni
alpre	Alligator_prenasalis
alsin	Alligator_sinensis
althom	Alligator_thomsoni
Ammorhynchus	Ammorhynchus_navajoi
Ammorhynchus_navajoi	Ammorhynchus_navajoi
AMNH_FR_30646	AMNH_FR_30646
Amotosaurus_rotfeldensis	Amotosaurus_rotfeldensis
Amphicotilus_lucasii	Amphicotylus_lucasii
Amphicotylus_lucasii	Amphicotylus_lucasii
Amphicotylus_stovalli	Goniopholis_stovalli
Anatosuchus	Anatosuchus_minor
Anatosuchus_minor	Anatosuchus_minor
Angistorhinus	Angistorhinus_grandis
Anhanguera_blittersdorffi	Anhanguera_blittersdorffi
Anhanguera_piscator	Anhanguera_piscator
Anhanguera_santanae	Anhanguera_santanae
Ankistrodon_indicus	Ankistrodon_indicus
Anteophthalmosuchus_cf_escuchae	Anteophthalmosuchus_cf_escuchae
Anteophthalmosuchus_epikrator	Anteophthalmosuchus_epikrator
Anteophthalmosuchus_escuchae	Anteophthalmosuchus_esuchae
Anteophthalmosuchus_escuchae_AR	Anteophthalmosuchus_escuchae_AR
Anteophthalmosuchus_hooleyi	Anteophthalmosuchus_hooleyi
Anthracosuchus_balrogus	Anthracosuchus_balrogus
Anurognathus_ammoni	Anurognathus_ammoni
Apachesuchus_heckerti	Apachesuchus_heckerti
Apatosuchus_orbitoangulatus	Apatosuchus_orbitoangulatus
Aplestosuchus_sordidus	Aplestosuchus_sordidus
Araeoscelis	Araeoscelis_gracilis
aramb	aramb
Arambourgia_gaudryi	Arambourgia_gaudryi
Arambourgisuchus_khouribgaensis	Arambourgisuchus_khouribgaensis
Ararepisuchus_buitreraensis	Araripesuchus_buitreraensis
Ararepisuchus_gomesii	Araripesuchus_gomesii
Ararepisuchus_patagonicus	Araripesuchus_patagonicus
Ararepisuchus_wegeneri	Araripesuchus_wegeneri
Araripesuchus	Araripesuchus_gomesii
Araripesuchus_buitreaensis	Araripesuchus_buitreraensis
Araripesuchus_buitreraensis	Araripesuchus_buitreraensis
Araripesuchus_gomesi	Araripesuchus_gomesii
Araripesuchus_gomesii	Araripesuchus_gomesii
Araripesuchus_patagonicus	Araripesuchus_patagonicus
Araripesuchus_rattoides	Araripesuchus_rattoides
Araripesuchus_tsangatsangana	Araripesuchus_tsangatsangana
Araripesuchus_wegeneri	Araripesuchus_wegeneri
Araripesuchus_wegneri	Araripesuchus_wegeneri
Archeopelta	Archeopelta_arborensis
Archeopelta_arborensis	Archeopelta_arborensis
Archosaurus	Archosaurus_rossicus
Archosaurus_complete	Archosaurus_complete
Archosaurus_rossicus	Archosaurus_rossicus
Archosaurus_rossicus_holotype	Archosaurus_rossicus
Arenysuchus_gascabad	Arenysuchus_gascabadiolorum
Arenysuchus_gascabadiolorum	Arenysuchus_gascabadiolorum
Arganasuchus	Argochampsa_krebsi
Argochampsa	Argochampsa_krebsi
Argochampsa_krebsi	Argochampsa_krebsi
Arizonasaurus	Arizonasaurus_babbitti
Arizonasaurus_babbitti	Arizonasaurus_babbitti
Arktiogavialis_puertoricensis	Aktiogavialis_puertoricensis
Armadillosuchus	Armadillosuchus_arrudai
Armadillosuchus_arrudae	Armadillosuchus_arrudai
Armadillosuchus_arrudai	Armadillosuchus_arrudai
Articeps	Rhynchosaurus_articeps
Asiatosuchus_germani	Asiatosuchus_germanicus
Asiatosuchus_germanicus	Asiatosuchus_germanicus
Asiatosuchus_grangeri	Asiatosuchus_grangeri
Asiatosuchus_nanlingensis	Asiatosuchus_nanlingensis
Asilisaurus	Asilisaurus_kongwe
Asilisaurus_kongwe	Asilisaurus_kongwe
Asilisaurus_kongwe_combined	Asilisaurus_kongwe_combined
Asilisaurus_kongwe_skeleton	Asilisaurus_kongwe_skeleton
Asperoris_mnyama	Asperoris_mnyama
Atlantosuchus_coupatezi	Atlantosuchus_coupatezi
Atoposaurus_jourdani	Atoposaurus_jourdani
Atoposaurus_oberndorferi	Atoposaurus_oberndorferi
Augustaburiania_vatagini	Augustaburiania_vatagini
australo	Australosuchus_clarkae
Australosuchus_clark	Australosuchus_clarkae
Australosuchus_clarkae	Australosuchus_clarkae
Ayllusuchus	Ayllusuchus_fernandezi
Azendohsaurus_laaroussi	Azendohsaurus_laaroussii
Azendohsaurus_laaroussii	Azendohsaurus_laaroussii
Azendohsaurus_madagaskarensis	Azendohsaurus_madagaskarensis
Azhdarcho_lancicollis	Azhdarcho_lancicollis
B_albertoi	Baurusuchus_albertoi
B_pachecoi	Baurusuchus_pachecoi
B_salgadoensis	Baurusuchus_salgadoensis
bacut	bacut
Banguela_oberlii	Banguela_oberlii
Barinasuchus	Barinasuchus_arveloi
Barreirosuchus	Barreirosuchus_franciscoi
Barreirosuchus_fransciscoi	Barreirosuchus_franciscoi
bary	Diplocynodon_deponiae
Baryphracta_deponiae	Diplocynodon_deponiae
Batrachomimmus_pastosbonensis	Batrachomimus_pastosbonensis
Batrachomimus_pastosbonensis	Batrachomimus_pastosbonensis
Batrachotomus	Batrachotomus_kupferzellensis
Batrachotomus_keperferzellensis	Batrachotomus_kupferzellensis
Batrachotomus_kuperferzellensis	Batrachotomus_kupferzellensis
Batrachotomus_kupferzellensis	Batrachotomus_kupferzellensis
Baurusuchidae	Baurusuchus_pachecoi
Baurusuchus	Baurusuchus_pachecoi
Baurusuchus_albertoi	Baurusuchus_albertoi
Baurusuchus_pachecoi	Baurusuchus_pachecoi
Baurusuchus_salgadoensis	Baurusuchus_salgadoensis
Belgian_crocodyloid	Belgian_crocodyloid
Bentonyx	Bentonyx_sidensis
Bentonyx_sidensis	Bentonyx_sidensis
Bentonyx_sidensis_BRSUG_dash_27	Bentonyx_sidensis_BRSUG_dash_27
Bergisuchus	Bergisuchus_dietrichbergi
Bergisuchus_dietrichbergi	Bergisuchus_dietrichbergi
Bergisuchus_dietrichtbergi	Bergisuchus_dietrichbergi
bern	Bernissartia_fagesii
Bernissartia	Bernissartia_fagesii
Bernissartia_fagesii	Bernissartia_fagesii
Bernissartia_fagessi	Bernissartia_fagesii
Bernissartia_fragesii	Bernissartia_fagesii
Bernissatia_fagesi	Bernissartia_fagesii
bform	Borealosuchus_formidabilis
Blomosuchus_georgii	Blomosuchus_georgii
bmont	Brachychampsa_montana
Borealosuchus	Borealosuchus_formidabilis
Borealosuchus_acutid	Borealosuchus_acutidentatus
Borealosuchus_acutidentatus	Borealosuchus_acutidentatus
Borealosuchus_forabi	Borealosuchus_formidabilis
Borealosuchus_formidabilis	Borealosuchus_formidabilis
Borealosuchus_sternb	Borealosuchus_sternbergii
Borealosuchus_sternbergii	Borealosuchus_sternbergii
Borealosuchus_threeensis	Borealosuchus_threeensis
Borealosuchus_wilsoi	Borealosuchus_wilsoni
Borealosuchus_wilsoni	Borealosuchus_wilsoni
Boreopricea	Boreopricea_funerea
Boreopricea_funerea	Boreopricea_funerea
Boverisuchus_geiseltalensis	Boverisuchus_magnifrons
Boverisuchus_magnifrons	Boverisuchus_magnifrons
Boverisuchus_vorax	Boverisuchus_vorax
Brachychampsa	Brachychampsa_montana
Brachychampsa_montan	Brachychampsa_montana
Brachychampsa_montana	Brachychampsa_montana
Brachychampsa_sealey	Brachychampsa_sealeyi
Brachychampsa_sealeyi	Brachychampsa_sealeyi
Brachychampsa_sealyi	Brachychampsa_sealeyi
Brachysuchus_megalodon	Brachysuchus_megalodon
Brachyuranochampsa_eversolei	Brachyuranochampsa_eversolei
Brasinorhynchus_mariantensis	Brasinorhynchus_mariantensis
Bretesuchus	Bretesuchus_bonapartei
Bretesuchus_bonapartei	Bretesuchus_bonapartei
Brillanceausuchus_babouriensis	Brillanceausuchus_babouriensis
Brochuchus_pigotti	Brochuchus_pigotti
Brodiei	Brodiei
Bromsgroveia	Bromsgroveia_walkeri
Bromsgroveia_walkeri	Bromsgroveia_walkeri
bseal	Brachychampsa_sealeyi
bstern	Borealosuchus_sternbergii
bthreee	Borealosuchus_threeensis
bwilsoni	Borealosuchus_wilsoni
Bystrowisuchus_flerovi	Bystrowisuchus_flerovi
C_albertensis_TMP86_dot_12_dot_	C_albertensis_TMP86_dot_12_dot_
C_araucanensis	Cricosaurus_araucanensis
C_araucaniensis	Cricosaurus_araucanensis
C_depressifrons	Crocodylus_depressifrons
C_gigas_SMM_77_dot_33_dot_24	C_gigas_SMM_77_dot_33_dot_24
C_macrospondylus	Cricosaurus_macrospondylus
C_magnus_combined	C_magnus_combined
C_rossicus_combined	Chasmatosuchus_rossicus
C_suevicus	Cricosaurus_suevicus
caicroc	Caiman_crocodilus
cailat	Caiman_latirostris
cailut	Caiman_lutescens
Caiman_brevirostris	Caiman_brevirostris
Caiman_crocodilus	Caiman_crocodilus
Caiman_crocodylus	Caiman_crocodilus
Caiman_latirostris	Caiman_latirostris
Caiman_lutescens	Caiman_lutescens
Caiman_wannlangstoni	Caiman_wannlangstoni
Caiman_yacare	Caiman_yacare
Caipirasuchus_min	Caipirasuchus_mineirus
Caipirasuchus_montealtensis	Caipirasuchus_montealtensis
Caipirasuchus_paulistanus	Caipirasuchus_paulistanus
Caipirasuchus_stenognathus	Caipirasuchus_stenognathus
caiyac	Caiman_yacare
Calsoyasuchus	Calsoyasuchus_valliceps
Calsoyasuchus_valliceps	Calsoyasuchus_valliceps
Calyptosuchus_wellesi	Calyptosuchus_wellesi
Campinasuchus	Campinasuchus_dinizi
Campinasuchus_dinizi	Campinasuchus_dinizi
Candidodon	Candidodon_itapecuruense
Candidodon_holo	Candidodon_itapecuruense
Candidodon_itapecurense	Candidodon_itapecuruense
Candidodon_itapecuruense	Candidodon_itapecuruense
Caririsuchus	Caririsuchus_camposi
Caririsuchus_camposi	Caririsuchus_camposi
Carnifex_carolinensis	Carnufex_carolinensis
Carnufex_carolinensis	Carnufex_carolinensis
Caryonosuchus	Caryonosuchus_pricei
Caryonosuchus_pricei	Caryonosuchus_pricei
Centenariosuchus_gilmorei	Centenariosuchus_gilmorei
cerato	Ceratosuchus_burdoshi
Ceratosuchus_burdosh	Ceratosuchus_burdoshi
Ceratosuchus_burdoshi	Ceratosuchus_burdoshi
Cerrejonisuchus_improcerus	Cerrejonisuchus_improcerus
Cerritosaurus	Cerritosaurus_binsfeldi
Cerritosaurus_binsfeldi	Cerritosaurus_binsfeldi
cf_Hamadasuchus	cf_Hamadasuchus
cf_Hamadasuchus_rebouli	cf_Hamadasuchus_rebouli
cf_Terminonaris_robusta	cf_Terminonaris_robusta
cf_Torvoneustes_MANCH_J6459	cf_Torvoneustes_MANCH_J6459
Chalawan_thailandicus	Chalawan_thailandicus
Chalishevia_cothurnata	Chalishevia_cothurnata
Champsosaurus	Champsosaurus_albertensis
Chanares_rhynchosaur	Chanares_rhynchosaur
Chanaresuchus	Chanaresuchus_bonapartei
Chanaresuchus_bonapartei	Chanaresuchus_bonapartei
Chanaresuchus_UNRL_07	Chanaresuchus_UNRL_07
Chaoyangopterus_zhangi	Chaoyangopterus_zhangi
Chasmatosaurus_ultimus	Chasmatosaurus_ultimus
Chasmatosaurus_yuani	Chasmatosaurus_yuani
Chasmatosuchus_magnus	Chasmatosuchus_magnus
Chasmatosuchus_vjushkovi	Chasmatosuchus_vjushkovi
Chenanisuchus	Chenanisuchus_lateroculi
Chenanisuchus_lateroculi	Chenanisuchus_lateroculi
Chile_metriorhynchoid	Metriorhynchus_sp_Chile
Chilenosuchus	Chilenosuchus_forttae
Chimaerasuchus	Chimaerasuchus_paradoxus
Chimaerasuchus_paradoxus	Chimaerasuchus_paradoxus
Chimaeresuchus	Chimaerasuchus_paradoxus
Chimaeresuchus_paradoxus	Chimaerasuchus_paradoxus
Chinese	Chinese
Chinese_teleosaurid	Chinese_teleosaurid
Chromogisaurus_novasi	Chromogisaurus_novasi
CM_73372	CM_73372
CM73372	CM73372
Coahomasuchus	Coahomasuchus_kahleorum
Coahomasuchus_kahleorum	Coahomasuchus_kahleorum
Coco_Fumanya	Coco_Fumanya
Coelophysis	Coelophysis_bauri
Coelophysis_bauri	Coelophysis_bauri
Comahuesuchus	Comahuesuchus_brachybuccalis
Comahuesuchus_brachybuccalis	Comahuesuchus_brachybuccalis
Combined_Halazhaisuchus_qiaoens	Combined_Halazhaisuchus_qiaoens
Combined_prestosuchus	Combined_Prestosuchus
Combined_Prestosuchus	Combined_Prestosuchus
Composite_taxon_brachyrhynchus	Composite_taxon_brachyrhynchus
Composite_taxon_durobrivensis	Composite_taxon_durobrivensis
Congosaurus	Congosaurus_bequaerti
Congosaurus_bequaerti	Congosaurus_bequaerti
Coringasuchus	Coringasuchus_anisodontis
CPEZ_dash_239b	CPEZ_dash_239b
Crato_Form	Crato_Form
Cricosaurus	Cricosaurus_araucanensis
Cricosaurus_araucanensis	Cricosaurus_araucanensis
Cricosaurus_araucaniensis	Cricosaurus_araucanensis
Cricosaurus_Cuba	Cricosaurus_sp_Cuba2
Cricosaurus_elegans	Cricosaurus_elegans
Cricosaurus_gracilis	Cricosaurus_gracilis
Cricosaurus_grandis	Cricosaurus_grandis
Cricosaurus_lithographicus	Cricosaurus_lithographicus
Cricosaurus_macrospondylus	Cricosaurus_macrospondylus
Cricosaurus_saltillense	Cricosaurus_saltillense
Cricosaurus_saltillensis	Cricosaurus_saltillense
Cricosaurus_schroederi	Cricosaurus_schroederi
Cricosaurus_sp_aka_Cuba_OTU	Cricosaurus_sp_Cuba2
Cricosaurus_sp_Cuba	Cricosaurus_sp_Cuba1
Cricosaurus_suevicus	Cricosaurus_suevicus
Cricosaurus_vignaudi	Cricosaurus_vignaudi
crnil	Crocodylus_niloticus
Crocodylia	Crocodylus_niloticus
Crocodylidae	Crocodylus_niloticus
Crocodylus	Crocodylus_niloticus
Crocodylus_acer	Crocodylus_acer
Crocodylus_acutus	Crocodylus_acutus
Crocodylus_affinis	Crocodylus_affinis
Crocodylus_anthropophagus	Crocodylus_anthropophagus
Crocodylus_cataphractus	Mecistops_cataphractus
Crocodylus_checchiai	Crocodylus_checchiai
Crocodylus_depressifrons	Crocodylus_depressifrons
Crocodylus_falconensis_sp_nov	Crocodylus_falconensis
Crocodylus_gariepensis	Crocodylus_gariepensis
Crocodylus_intermedius	Crocodylus_intermedius
Crocodylus_johnstoni	Crocodylus_johnsoni
Crocodylus_megarhinu	Crocodylus_megarhinus
Crocodylus_megarhinus	Crocodylus_megarhinus
Crocodylus_mindorensis	Crocodylus_mindorensis
Crocodylus_moreletii	Crocodylus_moreletii
Crocodylus_niloticus	Crocodylus_niloticus
Crocodylus_novaeguineae	Crocodylus_novaeguineae
Crocodylus_palaeindicus	Crocodylus_palaeindicus
Crocodylus_palustris	Crocodylus_palustris
Crocodylus_pigotti	Brochuchus_pigotti
Crocodylus_porosus	Crocodylus_porosus
Crocodylus_raninus	Crocodylus_raninus
Crocodylus_rhombifer	Crocodylus_rhombifer
Crocodylus_robustus	Voay_robustus
Crocodylus_siamensis	Crocodylus_siamensis
Crocodylus_sp	Crocodylus_sp
Crocodylus_spenceri	Kentisuchus_spenceri
Crocodylus_thorbjarnarsoni	Crocodylus_thorbjarnarsoni
Crocosylus_acutus	Crocodylus_acutus
crpor	Crocodylus_porosus
crrhom	Crocodylus_rhombifer
Cteniogenys	Cteniogenys_antiquus
Cteniogenys_sp	Cteniogenys_antiquus
Ctenosauriscus	Ctenosauriscus_koeneni
Ctenosauriscus_koeneni	Ctenosauriscus_koeneni
Culebrasuchus_mesoamericanus	Culebrasuchus_mesoamericanus
Cuyosuchus_huenei	Cuyosuchus_huenei
Cynodontosuchus	Cynodontosuchus_rothi
Cynodontosuchus_rothi	Cynodontosuchus_rothi
D_andiniensis	Dakosaurus_andiniensis
D_maximus	Dakosaurus_maximus
Dagasuchus_santacruzensis	Dagasuchus_santacruzensis
Dakosaurus	Dakosaurus_maximus
Dakosaurus_andi	Dakosaurus_andiniensis
Dakosaurus_andiniensis	Dakosaurus_andiniensis
Dakosaurus_carpenteri	Torvoneustes_carpenteri
Dakosaurus_lapparenti	Geosaurus_lapparenti
Dakosaurus_lissocephalus	Dakosaurus_lissocephalus
Dakosaurus_manselii	Plesiosuchus_manselii
Dakosaurus_maxi	Dakosaurus_maximus
Dakosaurus_maximus	Dakosaurus_maximus
Dakosaurus_sp	Dakosaurus_sp
Dakosaurus_sp_Mexico	Dakosaurus_sp_Mexico
Decuriasuchus_quartacolonia	Decuriasuchus_quartacolonia
deino	Deinonychus_antirrhopus
Deinosuchus	Deinosuchus_riograndensis
Deinosuchus_riograndensis	Deinosuchus_riograndensis
Denazinosuchus	Denazinosuchus_kirtlandicus
Denazinosuchus_kirtlandicus	Denazinosuchus_kirtlandicus
depres	Crocodilus_depressifrons
Desmatosuchus	Desmatosuchus_haplocerus
Desmatosuchus_haplocerus	Desmatosuchus_haplocerus
Desmatosuchus_malli	Desmatosuchus_smalli
Desmatosuchus_smalli	Desmatosuchus_smalli
Desmatosuchus_spurensis	Desmatosuchus_spurensis
DGM1411R	DGM1411R
Diandongosuchus	Diandongosuchus_fuyuanensis
Diandongosuchus_fuyuanensis	Diandongosuchus_fuyuanensis
Dibothrosuchus	Dibothrosuchus_elaphros
Dibothrosuchus_elaphos	Dibothrosuchus_elaphros
Dibothrosuchus_elaphro	Dibothrosuchus_elaphros
Dibothrosuchus_elaphros	Dibothrosuchus_elaphros
Dilophosaurus	Dilophosaurus_wetherilli
Dilophosaurus_wetherelli	Dilophosaurus_wetherilli
Dimorphodon	Dimorphodon_macronyx
Dimorphodon_macronyx	Dimorphodon_macronyx
Dinocephalosaurus	Dinocephalosaurus_orientalis
Dinocephalosaurus_orientalis	Dinocephalosaurus_orientalis
Diodoris	Diodorus_scytobrachion
Diodorus_scytobrachion	Diodorus_scytobrachion
dipdar	Diplocynodon_darwini
diphan	Diplocynodon_hantoniensis
Diplocynodon	Diplocynodon_darwini
Diplocynodon_darwini	Diplocynodon_darwini
Diplocynodon_darwinii	Diplocynodon_darwini
Diplocynodon_deponiae	Diplocynodon_deponiae
Diplocynodon_domerat	Diplocynodon_domerat
Diplocynodon_elavericus	Diplocynodon_elavericus
Diplocynodon_ha	Diplocynodon_hantoniensis
Diplocynodon_hantonensis	Diplocynodon_hantoniensis
Diplocynodon_hantoni	Diplocynodon_hantoniensis
Diplocynodon_hantoniensis	Diplocynodon_hantoniensis
Diplocynodon_mueller	Diplocynodon_muelleri
Diplocynodon_muelleri	Diplocynodon_muelleri
Diplocynodon_ratelii	Diplocynodon_ratelii
Diplocynodon_ratelli	Diplocynodon_ratelii
Diplocynodon_tormis	Diplocynodon_tormis
Diplocynodon_ungeri	Diplocynodon_ungeri
dipmuel	Diplocynodon_muelleri
diprat	Diplocynodon_ratelii
diptor	Diplocynodon_tormis
dollo	dollo
Dollo_Anteophthalmosuchus	Dollo_Anteophthalmosuchus
Dollo_goniopholidid	Dollo_Anteophthalmosuchus
Dollosuchoides	Dollosuchoides_densmorei
Dollosuchoides_densmorei	Dollosuchoides_densmorei
Dollosuchus_densmorei	Dollosuchoides_densmorei
Dollosuchus_dixoni	Dollosuchus_dixoni
Domo_de_Zaza_crocodyliform	Domo_de_Zaza_crocodyliform
Dongusia_colorata	Dongusia_colorata
Dongusuchus	Dongusuchus_efremovi
Dongusuchus_efremovi	Dongusuchus_efremovi
Doratodon_carcharidens	Doratodon_carcharidens
Dorosuchus_braincase	Dorosuchus_braincase
Dorosuchus_holotype	Dorosuchus_holotype
Dorosuchus_holotype_block	Dorosuchus_holotype_block
Dorosuchus_mandible_and_pterygo	Dorosuchus_mandible_and_pterygo
Dorosuchus_neoetus	Dorosuchus_neoetus
Doswellia	Doswellia_kaltenbachi
Doswellia_kaltenbachi	Doswellia_kaltenbachi
Drepanosauridae	Drepanosaurus_unguicaudatus
Drepanosaurus	Drepanosaurus_unguicaudatus
Dromicosuchus	Dromicosuchus_grallator
Dromicosuchus_grallator	Dromicosuchus_grallator
Dromomeron	Dromomeron_gigas
Dromomeron_gigas	Dromomeron_gigas
Dromomeron_gregorii	Dromomeron_gregorii
Dromomeron_romeri	Dromomeron_romeri
DromomeronG	Dromomeron_gigas
DromomeronR	Dromomeron_romeri
Dsungaripterus_weii	Dsungaripterus_weii
Dyoplax_arenaceus	Dyoplax_arenaceus
Dyrosaurus	Dyrosaurus_phosphaticus
Dyrosaurus_maghribensis	Dyrosaurus_maghribensis
Dyrosaurus_phosphaticus	Dyrosaurus_phosphaticus
Dyrosaurus_sp	Dyrosaurus_phosphaticus
E_delfsi	Eutretauranosuchus_delfsi
Ebrachosuchus_neukami	Ebrachosuchus_neukami
Edentosuchus	Edentosuchus_tienshanensis
Edentosuchus_tienshanensis	Edentosuchus_tienshanensis
Effigia	Effigia_okeeffeae
Effigia_okeeffeae	Effigia_okeeffeae
Efraasia	Efraasia_minor
Efraasia_minor	Efraasia_minor
eggen	Gavialosuchus_eggenburgensis
Elosuchus	Elosuchus_broinae
Elosuchus_broinae	Elosuchus_broinae
Elosuchus_cherifiensis	Elosuchus_cherifiensis
Enaliosuchus	Cricosaurus_macrospondylus
Enaliosuchus_macrospondylus	Cricosaurus_macrospondylus
Enaliosuchus_schroederi	Cricosaurus_schroderi
English_lower_Oxfordian_Geosaur	English_lower_Oxfordian_Geosaur
English_upper_Callovian_dash_lo	English_upper_Callovian_dash_lo
Eoalligator_chunyii	Eoalligator_chunyii
eocai	Eocaiman_cavernensis
Eocaiman	Eocaiman_cavernensis
Eocaiman_cavernensis	Eocaiman_cavernensis
Eocaiman_cavernesis	Eocaiman_cavernensis
Eocaiman_itaboraiensis	Eocaiman_itaboraiensis
Eocaiman_palaeocenicus	Eocaiman_palaeocenicus
Eocursor	Eocursor_parvus
Eocursor_parvus	Eocursor_parvus
Eodromaeus_murphi	Eodromaeus_murphi
eogav	Eogavialis_africanum
Eogavialis_africanum	Eogavialis_africanum
Eogavialis_africanus	Eogavialis_africanum
Eohyosaurus_wolvaardti	Eohyosaurus_wolvaardti
eoler	Eosuchus_lerichei
eomin	Eosuchus_minor
Eoneustes_bathonicus	Eoneustes_bathonicus
Eoneustes_gaudryi	Eoneustes_gaudryi
Eopneumatosuchus_colberti	Eopneumatosuchus_colberti
Eopteranodon_lii	Eopteranodon_lii
Eoraptor	Eoraptor_lunensis
Eoraptor_lunensis	Eoraptor_lunensis
Eorasaurus	Eorasaurus_olsoni
Eorasaurus_olsoni	Eorasaurus_olsoni
Eosuchus	Eosuchus_lerichei
Eosuchus_lerichei	Eosuchus_lerichei
Eosuchus_minor	Eosuchus_minor
eothor	Eothoracosaurus_mississippiensis
Eothoracosaurus	Eothoracosaurus_mississippiensis
Eothoracosaurus_miss	Eothoracosaurus_mississippiensis
Eothoracosaurus_mississip	Eothoracosaurus_mississippiensis
Eothoracosaurus_mississippiensi	Eothoracosaurus_mississippiensis
Erpetosuchus	Erpetosuchus_granti
Erpetosuchus_granti	Erpetosuchus_granti
Erpetosuchus_sp	Erpetosuchus_sp
Erythrosuchus	Erythrosuchus_africanus
Erythrosuchus_africanus	Erythrosuchus_africanus
Eucoelophysis	Eucoelophysis_baldwini
Eucoelophysis_baldwini	Eucoelophysis_baldwini
Eudimorphodon	Eudimorphodon_ranzii
Eudimorphodon_ranzii	Eudimorphodon_ranzii
Euparkeria	Euparkeria_capensis
Euparkeria_capensis	Euparkeria_capensis
euth	Euthecodon_brumpti
Euthec_brumpti	Euthecodon_brumpti
Euthecodon_arambourgi	Euthecodon_arambourgi
Euthecodon_arambourgii	Euthecodon_arambourgi
Euthecodon_brumpti	Euthecodon_brumpti
EutreALL	EutreALL
Eutretanonew	Eutretanonew
Eutretauranosuchus	Eutretauranosuchus_delfsi
Eutretauranosuchus_delfisi	Eutretauranosuchus_delfsi
Eutretauranosuchus_delfsi	Eutretauranosuchus_delfsi
eversol	Brachyuranochampsa_eversolei
EXEMS_79_slash_1992	EXEMS_79_slash_1992
Exilisuchus_tubercularis	Exilisuchus_tubercularis
Fasolasuchus	Fasolasuchus_tenax
Fasolasuchus_tenax	Fasolasuchus_tenax
Fodonyx	Fodonyx_spenceri
Fodonyx_spenceri	Fodonyx_spenceri
Fodonyx_spenceri_EXEMS_dash_60_	Fodonyx_spenceri_EXEMS_dash_60_
Fortignathus_felixi	Fortignathus_felixi
Fruita_form	Fruita_form
Fruita_Form	Fruita_form
Fruitachampsa	Fruitachampsa_callisoni
Fruitachampsa_callisoni	Fruitachampsa_callisoni
Fugusuchus	Fugusuchus_hejiapanensis
Fugusuchus_hejiapanensis	Fugusuchus_hejiapanensis
Fuyuansaurus_acutirostris	Fuyuansaurus_acutirostris
G_baryglyphaeus	Goniopholis_baryglyphaeus
G_eggenburgensis	Gavialosuchus_eggenburgensis
Gamosaurus_lozovskii	Gamosaurus_lozovskii
Garjainia	Garjainia_madiba
Garjainia_madiba_combined	Garjainia_madiba_combined
Garjainia_madiba_holotype	Garjainia_madiba_holotype
Garjainia_prima	Garjainia_prima
Gasparinisuchus	Gasparinisuchus_peirosauroides
Gasparinisuchus_peirosauroides	Gasparinisuchus_peirosauroides
gavgan	Gavialis_gangeticus
Gavialis	Gavialis_gangeticus
Gavialis_bengawanicus	Gavialis_bengawanicus
Gavialis_gangeticus	Gavialis_gangeticus
Gavialis_lewisi	Gavialis_lewisi
Gavialis_sp_Siwalik	Gavialis_lewisi
Gavialosuchus_americanus	Gavialosuchus_americana
Gavialosuchus_antiquus	Thecachampsa_antiqua
Gavialosuchus_eggenbergensis	Gavialosuchus_eggenburgensis
Gavialosuchus_eggenburgensis	Gavialosuchus_eggenburgensis
gavlew	Gavialis_lewisi
Geosaurinae_indet	Geosaurinae_indet
Geosaurinae_indet_Argentina	Geosaurinae_indet_Argentina
Geosaurinae_indet_of_Gasparini_	Geosaurinae_indet_of_Gasparini_
Geosaurine_Argentina	Geosaurine_Argentina
Geosaurine_indet_Argentina	Geosaurine_indet_Argentina
Geosaurus_arauc	Cricosaurus_araucanensis
Geosaurus_araucanensis	Cricosaurus_araucanensis
Geosaurus_araucaniensis	Cricosaurus_araucanensis
Geosaurus_carpenteri	Torvoneustes_carpenteri
Geosaurus_giganteus	Geosaurus_giganteus
Geosaurus_gracilis	Rhacheosaurus_gracilis
Geosaurus_grandis	Geosaurus_grandis
Geosaurus_lapparenti	Geosaurus_lapparenti
Geosaurus_saltillense	Cricosaurus_saltillense
Geosaurus_SMNS81834	Geosaurus_SMNS81834
Geosaurus_sp	Geosaurus_sp
Geosaurus_sp_Cuba	Cricosaurus_sp_Cuba4
Geosaurus_suevi	Cricosaurus_suevicus
Geosaurus_suevicus	Cricosaurus_suevicus
Geosaurus_vignaudi	Cricosaurus_vignaudi
Gephyrosaurus	Gephyrosaurus_bridensis
Gephyrosaurus_bridensis	Gephyrosaurus_bridensis
germanic	Asiatosuchus_germanicus
GHG_7433MI	GHG_7433MI
Glen_rose_form	Glen_rose_form
Glen_Rose_Form	Glen_rose_form
GlenRose_Form	Glen_rose_form
Globidentosuchus_brachyrostris	Globidentosuchus_brachyrostris
Globidentosuchus_brachyrostris_	Globidentosuchus_brachyrostris_
Gnatusuchus_pebasensis	Gnatusuchus_pebasensis
Gobiosuchus	Gobiosuchus_kielanae
Gobiosuchus_kielanae	Gobiosuchus_kielanae
Gomasuchus_palpebrosus	Gomasuchus_palpebrosus
Gondwanasuchus	Gondwanasuchus_scabrosus
Gondwanasuchus_scabrosus	Gondwanasuchus_scabrosus
Goniopholis	Goniopholis_simus
Goniopholis_baryglphaeus	Goniopholis_baryglyphaeus
Goniopholis_baryglyphaeus	Goniopholis_baryglyphaeus
Goniopholis_kiplingi	Goniopholis_kiplingi
Goniopholis_lucasii	Amphicotylus_lucasii
Goniopholis_phuwiangensis	Goniopholis_phuwiangensis
Goniopholis_sim	Goniopholis_simus
Goniopholis_simus	Goniopholis_simus
Goniopholis_spp	Goniopholis_simus
Goniopholis_storalli	Goniopholis_stovalli
Goniopholis_stovalli	Goniopholis_stovalli
Gracilineustes_acutus	Gracilineustes_acutus
Gracilineustes_laeve	Gracilineustes_laeve
Gracilineustes_leedsi	Gracilineustes_leedsi
Gracilisuchus	Gracilisuchus_stipanicicorum
Gracilisuchus_stipanicicorum	Gracilisuchus_stipanicicorum
Gracillisuchus_stipanicicorum	Gracilisuchus_stipanicicorum
grypo	Gryposuchus_croizati
Gryposuchus_colombia	Gryposuchus_colombianus
Gryposuchus_colombianus	Gryposuchus_colombianus
Gryposuchus_croizati	Gryposuchus_croizati
Gryposuchus_pachakamue	Gryposuchus_pachakamue
GSIHyderabad	GSIHyderabad
Guaibasaurus_candelariensis	Guaibasaurus_candelariensis
Gualosuchus_reigi	Gualosuchus_reigi
Guarinisuchus	Guarinisuchus_munizi
Guarinisuchus_munizi	Guarinisuchus_munizi
Guchengosuchus_shiguaiensis	Guchengosuchus_shiguaiensis
Guidraco_venator	Guidraco_venator
H_lingyuanensis_IVPP_11075	H_lingyuanensis_IVPP_11075
H_sp_IVPP_14560	H_sp_IVPP_14560
Halazhaisuchus_qiaoensis	Halazhaisuchus_qiaoensis
Hamadasuchus	Hamadasuchus_rebouli
Hamadasuchus_rebouli	Hamadasuchus_rebouli
Harpacochampsa	Harpacochampsa_camfieldensis
hassiac	Hassiacosuchus_haupti
Hassiacosuchus_haupt	Hassiacosuchus_haupti
Hassiacosuchus_haupti	Hassiacosuchus_haupti
Hayden_Quarry_Calcaneum	Hayden_Quarry_Calcaneum
Hayden_Quarry_Caudal	Hayden_Quarry_Caudal
Hayden_Quarry_Cervical	Hayden_Quarry_Cervical
Hayden_Quarry_Dorsal	Hayden_Quarry_Dorsal
Hayden_Quarry_Femur	Hayden_Quarry_Femur
Hayden_Quarry_Sacral	Hayden_Quarry_Sacral
Hayden_Quarry_Tanystropheid	Hayden_Quarry_Tanystropheid
Heliocanthus	Rioarribasuchus_chamaensis
Hemiprotosuchus	Hemiprotosuchus_leali
Hemiprotosuchus_leali	Hemiprotosuchus_leali
Herrerasaurus	Herrerasaurus_ischigualastensis
Herrerasaurus_ischigualastensis	Herrerasaurus_ischigualastensis
Hesperosuchus	Hesperosuchus_agilis
Hesperosuchus_agalis_	Hesperosuchus_agalis_
Hesperosuchus_agalis_q	Hesperosuchus_agalis_q
Hesperosuchus_agilis	Hesperosuchus_agilis
Hesperosuchus_agilis_	Hesperosuchus_agilis_
Hesperosuchus_agilis_HT	Hesperosuchus_agilis_HT
Hesperosuchus_agilis_q	Hesperosuchus_agilis_q
Hesperosuchus_cf_agilis	Hesperosuchus_agilis
Hesperosuchus_cf_gracilis	Hesperosuchus_cf_gracilis
Hesperosuchus_q_agilis	Hesperosuchus_agilis
HesperosuchusA	HesperosuchusA
Heterodontosaurus	Heterodontosaurus_tucki
Heterodontosaurus_tucki	Heterodontosaurus_tucki
Hgordoni	Hyperodapedon_gordoni
Hhuenei	Hyperodapedon_huenei
Hhuxleyi	Hyperodapedon_huxleyi
Hispanochampsa_mulleri	Hispanochampsa_mulleri
Hmariensis	Hyperodapedon_mariensis
Hooley_goniopholidid	Anteophthalmosuchus_hooleyi
Hoplosuchus_kayi	Hoplosuchus_kayi
Howesia	Howesia_browni
Howesia_browni	Howesia_browni
Hsanjuanensis	Hyperodapedon_sanjuanensis
Hsisosuchus	Hsisosuchus_chowi
Hsisosuchus_chowi	Hsisosuchus_chowi
Hsisosuchus_chungkingensis	Hsisosuchus_chungkingensis
Hsisosuchus_dashanpuensis	Hsisosuchus_dashanpuensis
Hstockleyi	Hyperodapedon_stockleyi
Htikiensis	Hyperodapedon_tikiensis
Huaxiapterus_benxiensis	Huaxiapterus_benxiensis
Huaxiapterus_corollatus	Huaxiapterus_corollatus
Hulke_goniopholidid	Hulkepholis_plotos
Hulkeopholis_plotos	Hulkepholis_plotos
Hulkeopholis_willetti	Hulkepholis_willetti
Hulkepholis_plotos_AR_dash_1_da	Hulkepholis_plotos_AR_dash_1_da
hylae	Hylaeochampsa_vectiana
Hylaeochampsa	Hylaeochampsa_vectiana
Hylaeochampsa_vectia	Hylaeochampsa_vectiana
Hylaeochampsa_vectiana	Hylaeochampsa_vectiana
Hylaeochampsa_vectianae	Hylaeochampsa_vectiana
Hylaeochampsa_venctiana	Hylaeochampsa_vectiana
Hyleochampsa	Hylaeochampsa_vectiana
Hyperodapedon	Hyperodapedon_huxleyi
Hyperodapedon_spp	Hyperodapedon_huxleyi
Hyposaurus	Hyposaurus_rogersii
Hyposaurus_rogersii	Hyposaurus_rogersii
Hypselorhachis_mirabilis	Hypselorhachis_mirabilis
Hypselorhacis	Hypselorhachis_mirabilis
I_sunalinae_IVPP9611_3	I_sunalinae_IVPP9611_3
iberocc	Acynodon_iberoccitanus
Iberosuchus	Iberosuchus_macrodon
Iberosuchus_macrodon	Iberosuchus_macrodon
Ieldraan_melkshamensis	Ieldraan_melkshamensis
Igenovefae	Isalorhynchus_genovefae
Ignotosaurus_fragilis	Ignotosaurus_fragilis
iharku	Iharkutosuchus_makadii
Iharkutosuchus	Iharkutosuchus_makadii
Iharkutosuchus_makad	Iharkutosuchus_makadii
Iharkutosuchus_makadii	Iharkutosuchus_makadii
Ikanogavialis_gameroi	Ikanogavialis_gameroi
Isalorhynchus_genovefae	Isalorhynchus_genovefae
Isisfordia	Isisfordia_duncani
Isisfordia_duncani	Isisfordia_duncani
Istiodactylus_latidens	Istiodactylus_latidens
Itasuchus_jesuinoi	Itasuchus_jesuinoi
IWCMS_2012_dot_203_slash_4	IWCMS_2012_dot_203_slash_4
Jaxtasuchus	Jaxtasuchus_salomoni
Jaxtasuchus_salomoni	Jaxtasuchus_salomoni
Jesairosaurus	Jesairosaurus_lehmani
Jesairosaurus_lehmani	Jesairosaurus_lehmani
Jiangxisuchus_nankangensis	Jiangxisuchus_nankangensis
Junggarsuchus	Junggarsuchus_sloani
Junggarsuchus_sloani	Junggarsuchus_sloani
K_australiensis_combined	K_australiensis_combined
K_australiensis_holotype	Kadimakara_australiensis
K_orlovi	K_orlovi
Kalisuchus_rewanensis_holotype	Kalisuchus_rewanensis
kambara	Kambara_implexidens
Kambara	Kambara_implexidens
Kambara_implexidens	Kambara_implexidens
Kanapoi_Crocodylus_niloticus	Kanapoi_Crocodylus_niloticus
Kansajasuchus_extensus	Kansajsuchus_extensus
Kansajsuchus_extensus	Kansajsuchus_extensus
Kaprosuchus	Kaprosuchus_saharicus
Kaprosuchus_saharicus	Kaprosuchus_saharicus
Kay_Edentosuchus	Kay_Edentosuchus
Kayenta_form	Kayenta_form
Kayenta_Form	Kayenta_form
KayentaForm	Kayenta_form
Kayentasuchus	Kayentasuchus_walkeri
Kayentasuchus_walkeri	Kayentasuchus_walkeri
Keichousaurus	Keichousaurus_yuananensis
Kembara_implexidens	Kambara_implexidens
kenti	Kentisuchus_spenceri
Kentisuchus_spenceri	Kentisuchus_spenceri
Khoratosuchus_jintasakuli	Khoratosuchus_jintasakuli
KNM_LT_24081	KNM_LT_24081
Knoetschkesuchus_guimarotae	Knoetschkesuchus_guimarotae
Koilamasuchus	Koilamasuchus_gonzalezdiazi
Koilamasuchus_gonzalezdiazi	Koilamasuchus_gonzalezdiazi
Koumpiodontosuchus_aprosdokii	Koumpiodontosuchus_aprosdokiti
Koumpiodontosuchus_aprosdokiti	Koumpiodontosuchus_aprosdokiti
Krabisuchus	Krabisuchus_siamogallicus
Krabisuchus_siamogallicus	Krabisuchus_siamogallicus
Krabisuchus_siamogalllicus	Krabisuchus_siamogallicus
Kuttanacaiman_iquitosensis	Kuttanacaiman_iquitosensis
L_dvoraki	Lazarussuchus_dvoraki
L_inexpectatus	Lazarussuchus_inexpectatus
L_sp_Menat	L_sp_Menat
La_Venta_Caiman_UCMP_39978_form	La_Venta_Caiman_UCMP_39978_form
Labidiosuchus	Labidiosuchus_amicum
Laganosuchus_thaumastos	Laganosuchus_thaumastos
Lagerpeton	Lagerpeton_chanarensis
Lagerpeton_chanarensis	Lagerpeton_chanarensis
Langeronyx_brodiei	Langeronyx_brodiei
Langobardisaurus	Langobardisaurus_pandolfii
Langobardisaurus_pandoflii_conc	Langobardisaurus_pandoflii_conc
Langobardisaurus_pandolfii	Langobardisaurus_pandolfii
Lazarussuchus	Lazarussuchus_dvoraki
leidy	Leidyosuchus_canadensis
Leidyosuchus_ca	Leidyosuchus_canadensis
Leidyosuchus_canaden	Leidyosuchus_canadensis
Leidyosuchus_canadensis	Leidyosuchus_canadensis
Lemmysuchus_obtusidens	Lemmysuchus_obtusidens
Leptosuchus_adamanensis	Smilosuchus_adamanensis
Leptosuchus_crosbiensis	Leptosuchus_crosbiensis
Leptosuchus_imperfecta	Leptosuchus_imperfecta
Leptosuchus_studeri	Leptosuchus_studeri
Lesothosaurus	Lesothosaurus_diagnosticus
Lesothosaurus_diagnosticus	Lesothosaurus_diagnosticus
Lesothosaurus_dianosticus	Lesothosaurus_diagnosticus
Lewisuchus	Lewisuchus_admixtus
Lewisuchus_admixtus	Lewisuchus_admixtus
Lewisuchus_pseudolagosuchus	Lewisuchus_pseudolagosuchus
Lewisuchus_Pseudolagosuchus	Lewisuchus_Pseudolagosuchus
Lewisuchus_slash_Pseudolagosuch	Lewisuchus_slash_Pseudolagosuch
Libycosuchus	Libycosuchus_brevirostris
Libycosuchus_brevirostris	Libycosuchus_brevirostris
Litargosuchus	Litargosuchus_leptorhynchus
Litargosuchus_leptorhynchus	Litargosuchus_leptorhynchus
Litorosuchus	Litorosuchus_somnii
Litorosuchus_somnii	Litorosuchus_somnii
Llanosuchus	Llanosuchus_tamaensis
Llanosuchus_tamaensis	Llanosuchus_tamaensis
Lohuecosuchus_mechinorum	Lohuecosuchus_mechinorum
Lohuecosuchus_megadontos	Lohuecosuchus_megadontos
Lomasuchus	Lomasuchus_palpebrosus
Lomasuchus_palebrosus	Lomasuchus_palpebrosus
Lomasuchus_palpebrosus	Lomasuchus_palpebrosus
Longosuchus	Longosuchus_meadei
Longosuchus_meadei	Longosuchus_meadei
Lorosuchus	Lorosuchus_nodosus
Lorosuchus_nodosus	Lorosuchus_nodosus
Lotosaurus	Lotosaurus_adentus
Lotosaurus_adentus	Lotosaurus_adentus
Lucasuchus	Lucasuchus_hunti
Lucasuchus_hunti	Lucasuchus_hunti
Ludodactylus_sibbicki	Ludodactylus_sibbicki
Lumbrera_form	Lumbrera_form
Luperosuchus_fractus	Luperosuchus_fractus
Lutungutali_sitwensis	Lutungutali_sitwensis
Lybicosuchus	Libycosuchus_brevirostris
Lybicosuchus_brevirostris	Libycosuchus_brevirostris
M_casamequelai	Metriorhynchus_casamiquelai
M_casamiquelai	Metriorhynchus_casamiquelai
M_geoffroyii	Metriorhynchus_geoffroyii
M_splendens_DR0003C	M_splendens_DR0003C
M_superciliosus	Metriorhynchus_superciliosus
M_superciliousus	Metriorhynchus_superciliosus
M_westermanni	Metriorhynchus_westermanni
Macelognathus	Macelognathus_vagans
Machaeroprosopus_bermani	Redondasaurus_bermani
Machaeroprosopus_buceros	Machaeroprosopus_buceros
Machaeroprosopus_gregorii	Redondasaurus_gregorii
Machaeroprosopus_jablonskiae	Machaeroprosopus_jablonskiae
Machaeroprosopus_litho	Smilosuchus_lithodendrorum
Machaeroprosopus_lithodendrorum	Smilosuchus_lithodendrorum
Machaeroprosopus_mccauleyi	Machaeroprosopus_mccauleyi
Machaeroprosopus_pristinus	Machaeroprosopus_pristinus
Machaeroprosopus_zunii	Machaeroprosopus_zunii
Machimosaurus	Machimosaurus_hugii
Machimosaurus_buffetauti	Machimosaurus_buffetauti
Machimosaurus_hugii	Machimosaurus_hugii
Machimosaurus_mosae	Machimosaurus_mosae
Machimosaurus_rex	Machimosaurus_rex
Macrocnemus	Macrocnemus_bassanii
Macrocnemus_basanii	Macrocnemus_bassanii
Macrocnemus_bassanii	Macrocnemus_bassanii
Macrocnemus_fuyuanensis	Macrocnemus_fuyuanensis
Macrocnemus_obristi	Macrocnemus_obristi
Magyarosuchus_fitosi	Magyarosuchus_fitosi
Mahajangasuchus	Mahajangasuchus_insignis
Mahajangasuchus_insignis	Mahajangasuchus_insignis
Malawisuchus	Malawisuchus_mwakasyungutiensis
Malawisuchus_mwakasyngutiensis	Malawisuchus_mwakasyungutiensis
Malawisuchus_mwakasyungutiensis	Malawisuchus_mwakasyungutiensis
Malawisuchus_mwakayasyunguti	Malawisuchus_mwakasyungutiensis
Malawisuchus_mwakayasyungutiens	Malawisuchus_mwakayasyungutiens
Maledictosuchus_riclaensis	Maledictosuchus_riclaensis
Mandasuchus_tanyauchen	Mandasuchus_tanyauchen
Mandasuchus_total	Mandasuchus_tanyauchen
Maoming_specimen	Maoming_specimen
Marasuchus	Marasuchus_lilloensis
Marasuchus_lilloensis	Marasuchus_lilloensis
Mariante	Mariante_rhynchosaur
Mariante_rhynchosaur	Mariante_rhynchosaur
Mariante_Rhynchosaur	Mariante_rhynchosaur
Mariliasuchus	Mariliasuchus_amarali
Mariliasuchus_amarali	Mariliasuchus_amarali
Maroccosuchus	Maroccosuchus_zennaroi
mecis	mecis
Mecistops_cataphract	Mecistops_cataphractus
Mecistops_cataphractus	Mecistops_cataphractus
Megadontosaurus_arduini	Megadontosuchus_arduini
Megadontosuchus	Megadontosuchus_arduini
Megadontosuchus_arduini	Megadontosuchus_arduini
Megalancosaurus	Megalancosaurus_preonensis
megarh	Crocodylus_megarhinus
Melanosuchus	Melanosuchus_fisheri
Melanosuchus_fisheri	Melanosuchus_fisheri
Melanosuchus_niger	Melanosuchus_niger
melf	Melanosuchus_fisheri
Melksham_Monster	Melksham_Monster
meln	Melanosuchus_niger
Meridiosaurus_vallisparadisi	Meridiosaurus_vallisparadisi
Mesodapedon	Mesodapedon_kuttyi
Mesodapedon_kuttyi	Mesodapedon_kuttyi
Mesosuchus	Mesosuchus_browni
Mesosuchus_browni	Mesosuchus_browni
Metriorhynchidae	Metriorhynchus_casamiquelai
Metriorhynchidae_Cuba	Cricosaurus_sp_Cuba5
Metriorhynchidae_indet	Metriorhynchidae_indet
Metriorhynchidae_indet_Cuba	1Cricosaurus_sp_Cuba7
Metriorhynchidae_indet_USNM_196	Metriorhynchidae_indet_USNM_196
Metriorhynchinae_indet_Cuba	Cricosaurus_sp_Cuba8
Metriorhynchinae_indet_USNM_196	Metriorhynchinae_indet_USNM_196
Metriorhynchoidea_indet_aka_Chi	Metriorhynchoidea_indet_aka_Chi
Metriorhynchus	Metriorhynchus_casamiquelai
Metriorhynchus_acutus	Gracilineustes_acutus
Metriorhynchus_aff_M_brachyrhyn	Metriorhynchus_aff_M_brachyrhyn
Metriorhynchus_brachyrhynchus	Metriorhynchus_brachyrhynchus
Metriorhynchus_casamequel	Metriorhynchus_casamiquelai
Metriorhynchus_casamequelai	Metriorhynchus_casamiquelai
Metriorhynchus_casamiquelai	Metriorhynchus_casamiquelai
Metriorhynchus_casamiqueli	Metriorhynchus_casamiquelai
Metriorhynchus_cultridens	Metriorhynchus_cultridens
Metriorhynchus_durobrivensis	Metriorhynchus_durobrivensis
Metriorhynchus_France	Metriorhynchus_France
Metriorhynchus_geoffroyii	Metriorhynchus_geoffroyii
Metriorhynchus_gracilis	Metriorhynchus_gracilis
Metriorhynchus_hastifer	Metriorhynchus_hastifer
Metriorhynchus_laeve	Metriorhynchus_laeve
Metriorhynchus_leedsi	Gracilineustes_leedsi
Metriorhynchus_moreli	Metriorhynchus_moreli
Metriorhynchus_palpebrosus	Metriorhynchus_palpebosus
Metriorhynchus_potens	Purranisaurus_potens
Metriorhynchus_sp	Metriorhynchus_sp
Metriorhynchus_sp_Chile	Metriorhynchus_sp_Chile
Metriorhynchus_sp_France	Metriorhynchus_France
Metriorhynchus_supercilio	Metriorhynchus_superciliosus
Metriorhynchus_superciliosum	Metriorhynchus_superciliosus
Metriorhynchus_superciliosus	Metriorhynchus_superciliosus
Metriorhynchus_superciliosus_Bu	Metriorhynchus_superciliosus_Bu
Metriorhynchus_superciliousus	Metriorhynchus_superciliosus
Metriorhynchus_westermanni	Metriorhynchus_westermanni
Microsuchus	Microsuchus_schilleri
Moenkopi_poposauroid	Moenkopi_poposauroid
Montealtosuchus	Montealtosuchus_arrudacamposi
Montealtosuchus_arrudacamposi	Montealtosuchus_arrudacamposi
Montsecosuchus	Montealtosuchus_arrudacamposi
Montsecosuchus_depereti	Montsecosuchus_depereti
Morrinhosuchus	Morrinhosuchus_luziae
Morrinhosuchus_luziae	Morrinhosuchus_luziae
moura	Mourasuchus_amazonensis
Mourasuchus	Mourasuchus_amazonensis
Mourasuchus_amazonensis	Mourasuchus_amazonensis
Mourasuchus_arendsi	Mourasuchus_arendsi
Mourasuchus_atopus	Mourasuchus_atopus
Mourasuchus_nativus	Mourasuchus_nativus
Mourasuchus_pattersoni	Mourasuchus_pattersoni
Mourasuchus_spp	Mourasuchus_amazonensis
MOZ_dash_PV_5787	MOZ_dash_PV_5787
Mr_Leeds_Dakosaur	Mr_Leeds_Dakosaur
Mr_Leeds_specimen	Mr_Leeds_specimen
Mr_Passmores_Specimen	Mr_Passmores_Specimen
Mycterosuchus_nasutus	Mycterosuchus_nasutus
Mystriosuchus	Mystriosuchus_westphali
Mystriosuchus_planirostris	Mystriosuchus_planirostris
Mystriosuchus_westphali	Mystriosuchus_westphali
N_ammoniticus	Neptunidraco_ammoniticus
NA	NA
Nannosuchus	Nannosuchus_gracilidens
Nannosuchus_gracilidens	Nannosuchus_gracilidens
navajo	Navajosuchus_mooki
Navajosuchus_mooki	Navajosuchus_mooki
NCSM_21723	NCSM_21723
NCSM21723	NCSM21723
Necrosuchus_ionensis	Necrosuchus_ionensis
Neoaetosauroides	Neoaetosauroides_engaeus
Neoaetosauroides_engaeus	Neoaetosauroides_engaeus
Neptunidraco	Neptunidraco_ammoniticus
Neptunidraco_ammoniticus	Neptunidraco_ammoniticus
Neuquensuchus	Neuquensuchus_universitas
NHMUK_dash_PV_R486	NHMUK_dash_PV_R486
Nicrosaurus_kapffi	Nicrosaurus_kapffi
NMQR_3570	NMQR_3570
Nominosuchus	Nominosuchus_matutinus
Nominosuchus_matutinus_Shar_Tee	Nominosuchus_matutinus_Shar_Tee
Noteosuchus	Noteosuchus_colletti
Noteosuchus_colletti	Noteosuchus_colletti
Nothosaurus	Nothosaurus_giganteus
Notosuchus	Notosuchus_terrestris
Notosuchus_terrestris	Notosuchus_terrestris
Nundasuchus	Nundasuchus_songeaensis
Nundasuchus_songeaensis	Nundasuchus_songeaensis
Nurhachius_ignaciobritoi	Nurhachius_ignaciobritoi
Nusplingen_Geosaurus_indet_SMNS	Nusplingen_Geosaurus_indet_SMNS
Nyasasaurus_parringtoni	Nyasasaurus_parringtoni
Nyctosaurus_gracilis	Nyctosaurus_gracilis
Oceanosuchus_boecensis	Oceanosuchus_boecensis
Ocepesuchus	Ocepesuchus_eoafricanus
Oregon_crocodile	Oregon_metriorhynchoid
Oregon_crocodile_of_Wilberg_200	Oregon_crocodile_of_Wilberg_200
Oregon_metriorhynchoid	Oregon_metriorhynchoid
Ornithosuchus	Ornithosuchus_woodwardi
Ornithosuchus_longidens	Ornithosuchus_longidens
Ornithosuchus_woodwardi	Ornithosuchus_woodwardi
Orovenator_mayorum	Orovenator_mayorum
orthog	Orthogenysuchus_olseni
Orthogenysuchus_olse	Orthogenysuchus_olseni
Orthogenysuchus_olseni	Orthogenysuchus_olseni
Orthoggenysuchus_olseni	Orthogenysuchus_olseni
Orthosuchus	Orthosuchus_stormbergi
Orthosuchus_stormbergi	Orthosuchus_stormbergi
Orthosuchus_strombergi	Orthosuchus_stormbergi
Osmolskina	Osmolskina_czatkowicensis
Osmolskina_complete	Osmolskina_complete
Osmolskina_czatkoviensis	Osmolskina_czatkowicensis
Osteolaemus	Osteolaemus_tetraspes
Osteolaemus_osborni	Osteolaemus_osborni
Osteolaemus_tetraspi	Osteolaemus_tetraspes
Osteolaemus_tetraspis	Osteolaemus_tetraspes
Osteolameus_osborni	Osteolaemus_osborni
osteoos	Osteolaemus_osborni
osteotet	Osteolaemus_tetraspes
Otischalkia	Otischalkia_elderae
Otter_Sandstone_archosaur	Otter_Sandstone_archosaur
OUTZ	OUTZ
P_proseilus_LPMC021	P_proseilus_LPMC021
P_proseilus_PKUP_2001	P_proseilus_PKUP_2001
P_richardsoni	Protosuchus_richardsoni
P_SMNS_19003	P_SMNS_19003
Pabhwehshi	Pabwehshi_pakistanensis
Pabwehshi_pakistanensis	Pabwehshi_pakistanensis
Pachycheilosuchus	Pachycheilosuchus_trinquei
Pachycheilosuchus_trinquei	Pachycheilosuchus_trinquei
Pagosvenator_candelariensis	Pagosvenator_candelariensis
Pakasuchus	Pakasuchus_kapilimai
Paleorhinus	Paleorhinus_sawini
Paleorhinus_angusti	Parasuchus_angustifrons
Paleorhinus_angustifrons	Parasuchus_angustifrons
Paleorhinus_bransoni	Parasuchus_bransoni
Paleorhinus_sawini	Paleorhinus_sawini
Paleorhinus_scurriensis	Wannia_scurriensis
Paleosuchus	Paleosuchus_palpebrosus
Paleosuchus_palpebro	Paleosuchus_palpebrosus
Paleosuchus_palpebrosus	Paleosuchus_palpebrosus
Paleosuchus_sp_Pebas_Paleosuchu	Paleosuchus_sp_Pebas_Paleosuchu
Paleosuchus_trigonat	Paleosuchus_trigonatus
Paleosuchus_trigonatus	Paleosuchus_trigonatus
Paliguana_whitei	Paliguana_whitei
palpal	Paleosuchus_palpebrosus
paltrig	Paleosuchus_trigonatus
Paluxysuchus_newmani	Paluxysuchus_newmani
Pamelaria_dolichotrachela	Pamelaria_dolichotrachela
Pampadromaeus_barberenai	Pampadromaeus_barberenai
Panchet_proterosuchid	Panchet_proterosuchid
Panphagia_protos	Panphagia_protos
Parasuchia	Parasuchus_angustifrons
Parasuchus	Parasuchus_angustifrons
Parasuchus_angustifrons	Parasuchus_angustifrons
Parasuchus_bransoni	Parasuchus_bransoni
Parasuchus_hislopi	Parasuchus_hislopi
paratom	Paratomistoma_courti
Paratomistoma	Paratomistoma_courti
Paratomistoma_courti	Paratomistoma_courti
Paratomistoma_courtii	Paratomistoma_courti
Paratypothorax	Paratypothorax_andressorum
Paratypothorax_andressorum	Paratypothorax_andressorum
Paratypothorax_SMNS_19003	Paratypothorax_SMNS_19003
Paratypothorax_sp	Paratypothorax_sp
Paratypothorax_type	Paratypothorax_andressorum
Parringtonia	Parringtonia_gracilis
Parringtonia_gracilis	Parringtonia_gracilis
pdat	Planocrania_datangensis
Pebas_gavialoid	Pebas_gavialoid
Pectodens_zhenyuensis	Pectodens_zhenyuensis
PEFO_31218	PEFO_31218
PEFO_34034	PEFO_34034
PEFO_34239	PEFO_34239
Pehuenchesuchus	Pehuenchesuchus_enderi
Peipehsuchus	Peipehsuchus_teleorhinus
Peipehsuchus_teleorhinus	Peipehsuchus_teleorhinus
Peirosauridae	Peirosaurus_torminni
Peirosaurus	Peirosaurus_torminni
Peirosaurus_MOZ	Peirosaurus_MOZ
Peirosaurus_tormini	Peirosaurus_torminni
Peirosaurus_torminni	Peirosaurus_torminni
Pelagosaurus	Pelagosaurus_typus
Pelagosaurus_typus	Pelagosaurus_typus
Pelagosuchus_typus	Pelagosaurus_typus
Penghu	Penghusuchus_pani
Penghusuchus_pani	Penghusuchus_pani
Pepesuchus_deiseae	Pepesuchus_deiseae
Petrolacosaurus	Petrolacosaurus_kansensis
Petrolacosaurus_kansasensis	Petrolacosaurus_kansensis
Petrolacosaurus_kansensis	Petrolacosaurus_kansensis
pgeis	Boverisuchus_magnifrons
pheng	Planocrania_hengdongensis
Phobetor_parvus	Noripterus_parvus
Pholidosaurus	Pholidosaurus_purbeckensis
Pholidosaurus_pueberckensis	Pholidosaurus_purbeckensis
Pholidosaurus_purbeckensis	Pholidosaurus_purbeckensis
Pholidosaurus_schaumburgensis	Pholidosaurus_schaumburgensis
Pholidosaurus_sp_Charente	Pholidosaurus_sp_Charente
Phosphatosaurus_gavialoides	Phosphatosaurus_gavialoides
Phytosaurs	Phytosaurus_doughtyi
Phytosaurus_doughtyi	Phytosaurus_doughtyi
Pietraroiasuchus	Pietraroiasuchus_ormezzanoi
Pietraroiasuchus_ormezzanoi	Pietraroiasuchus_ormezzanoi
pigotti	Brochuchus_pigotti
PIN_2229	PIN_2229
PIN_4174_1	PIN_4174_1
PIN_4174_dash_1	PIN_4174_dash_1
Pisanosaurus	Pisanosaurus_mertii
Pisanosaurus_mertii	Pisanosaurus_mertii
pisco	Piscogavialis_jugaliperforatus
Piscogavialis	Piscogavialis_jugaliperforatus
Piscogavialis_jugaliperforatus	Piscogavialis_jugaliperforatus
Piscogavialis_jugalisperforatus	Piscogavialis_jugaliperforatus
Pissarachampsa	Pissarrachampsa_sera
Pissarachampsa_sera	Pissarrachampsa_sera
Pissarrachampsa	Pissarrachampsa_sera
Pissarrachampsa_sera	Pissarrachampsa_sera
Planocephalosaurus_robinsonae	Planocephalosaurus_robinsonae
Planocrania_dat	Planocrania_datangensis
Planocrania_datagensis	Planocrania_datangensis
Planocrania_datangen	Planocrania_datangensis
Planocrania_datangensis	Planocrania_datangensis
Planocrania_Heng	Planocrania_hengdongensis
Planocrania_hengdong	Planocrania_hengdongensis
Planocrania_hengdongenis	Planocrania_hengdongensis
Planocrania_hengdongensis	Planocrania_hengdongensis
Plateosaurus	Plateosaurus_engelhardti
Plateosaurus_engelhardti	Plateosaurus_engelhardti
Platysuchus	Platysuchus_multicrobiculatus
Platysuchus_multiscrobiculatus	Platysuchus_multicrobiculatus
Plesiosuchus_manselii	Plesiosuchus_manselii
Polanosuchus_silesiacus	Polonosuchus_silesiacus
Polesinesuchus	Polesinesuchus_aurelioi
Polesinesuchus_aurelioi	Polesinesuchus_aurelioi
Polonosauchus_silesiacus	Polonosuchus_silesiacus
Polonosuchus	Polonosuchus_silesiacus
Polonosuchus_silesiacus	Polonosuchus_silesiacus
PolonosuchusS	Polonosuchus_silesiacus
polyodon	Allognathosuchus_polyodon
Poposaurus	Poposaurus_gracilis
Poposaurus_gracilis	Poposaurus_gracilis
Poposaurus_gracilis_holotype	Poposaurus_gracilis
Poposaurus_gracilis_Holotype	Poposaurus_gracilis
Poposaurus_gracilis_yale	Poposaurus_gracilis_yale
PoposaurusGH	PoposaurusGH
PoposaurusGY	Poposaurus_gracilis
Portomaggiore_crocodile	Portomaggiore_crocodile
Postosuchus	Postosuchus_kirkpatricki
Postosuchus_alisonae	Postosuchus_alisonae
Postosuchus_kirkpatricki	Postosuchus_kirkpatricki
PostosuchusA	Postosuchus_alisonae
PostosuchusK	Postosuchus_kirkpatricki
Pravusuchus	Pravusuchus_hortus
Pravusuchus_hortus	Pravusuchus_hortus
Prestosuchus	Prestosuchus_chiniquensis
Prestosuchus_chiniquensis	Prestosuchus_chiniquensis
Pristichampsus	Boverisuchus_vorax
Pristichampsus_geise	Boverisuchus_magnifrons
Pristichampsus_geiseltalensis	Boverisuchus_magnifrons
Pristichampsus_spp	Boverisuchus_vorax
Pristichampsus_vorax	Boverisuchus_vorax
prkayi	Procaimanoidea_kayi
Procaimanoidea_kayi	Procaimanoidea_kayi
Procaimanoidea_utahe	Procaimanoidea_utahensis
Procaimanoidea_utahensis	Procaimanoidea_utahensis
Proctor_Lake_taxon	Proctor_Lake_taxon
prodip	Prodiplocynodon_langi
Prodiplocynodon_lang	Prodiplocynodon_langi
Prodiplocynodon_langi	Prodiplocynodon_langi
Prolacerta	Prolacerta_broomi
Prolacerta_broomi	Prolacerta_broomi
Prolacertoides_jimusarensis	Prolacertoides_jimusarensis
Protanystropheus_antiquus	Protanystropheus_antiquus
Proterochampsa_barrionuevoi	Proterochampsa_barrionuevoi
Proterochampsa_nodosa	Proterochampsa_nodosa
Proterochampsa_PVSJ_77	Proterochampsa_PVSJ_77
Proterochampsidae	Proterochampsa_barrionuevoi
PROTEROCHAMPSIDAE	Proterochampsa_barrionuevoi
Proterosuchus	Proterosuchus_fergusi
Proterosuchus_alexanderi	Proterosuchus_alexanderi
Proterosuchus_fergusi	Proterosuchus_fergusi
Proterosuchus_fergusi_2	Proterosuchus_fergusi_2
Proterosuchus_ferugsi	Proterosuchus_ferugsi
Proterosuchus_ferugsi_1	Proterosuchus_fergusi
Proterosuchus_goweri	Proterosuchus_goweri
Protoalligator_huiningensis	Protoalligator_huiningensis
Protome_batalaria	Protome_batalaria
Protorosaurus	Protorosaurus_speneri
Protorosaurus_speneri	Protorosaurus_speneri
Protosuchia	Protosuchus_richardsoni
Protosuchus	Protosuchus_richardsoni
Protosuchus_haughtoni	Protosuchus_haughtoni
Protosuchus_richardsoni	Protosuchus_richardsoni
Protosuchus_richarsoni	Protosuchus_richardsoni
ProtosuchusH	Protosuchus_haughtoni
ProtosuchusR	Protosuchus_richardsoni
prutah	Procaimanoidea_utahensis
Pseudhesperosuchus	Pseudhesperosuchus_jachaleri
Pseudhesperosuchus_jachaleri	Pseudhesperosuchus_jachaleri
Pseudochampsa_ischigualastensis	Pseudochampsa_ischigualastensis
Pseudolagosuchus	Pseudolagosuchus_major
Pseudolagosuchus_major	Pseudolagosuchus_major
Pseudolagosuchus_majori	Pseudolagosuchus_major
Pseudopalatus	Machaeroprosopus_mccauleyi
Pseudopalatus_jablonskiae	Machaeroprosopus_jablonskiae
Pseudopalatus_mccauleyi	Machaeroprosopus_mccauleyi
Pseudopalatus_pristinus	Machaeroprosopus_pristinus
Psittacosaurus	Psittacosaurus_mongoliensis
Pteranodon	Pteranodon_longiceps
Pteranodon_longiceps	Pteranodon_longiceps
Pterodactylus_antiquus	Pterodactylus_antiquus
Purranisaurus_casamiquelai	Metriorhynchus_casamiquelai
Purranisaurus_potens	Purranisaurus_potens
Purranisaurus_westermanni	Metriorhynchus_westermanni
Purrusaurus_mirandai	Purussaurus_mirandai
purus	Purussaurus_brasiliensis
Purussaurus_brasiliensis	Purussaurus_brasiliensis
Purussaurus_mirandae	Purussaurus_mirandai
Purussaurus_mirandai	Purussaurus_mirandai
Purussaurus_neivensi	Purussaurus_neivensis
Purussaurus_neivensis	Purussaurus_neivensis
Purussaurus_spp	Purussaurus_mirandai
pvor	Boverisuchus_vorax
PVSJ_567	PVSJ_567
PVSJ_883	PVSJ_883
Qianosuchus	Qianosuchus_mixtus
Qianosuchus_mixtus	Qianosuchus_mixtus
Quetzalcoatlus_sp	Quetzalcoatlus_northropi
quink	Quinkana_meboldi
Quinkana_spp	Quinkana_babarra
quot_Hesperosuchus_agilis_quot	quot_Hesperosuchus_agilis_quot
Racheosaurus_gracilis	Rhacheosaurus_gracilis
RAM_14527	RAM_14527
Rauisuchus	Rauisuchus_tiradentes
Rauisuchus_tiradentes	Rauisuchus_tiradentes
Rauisuchus_triradentes	Rauisuchus_tiradentes
Razanandrongobe	Razanandrongobe_sakalavae
Redondasuchus	Redondasuchus_rineharti
Redondasuchus_rineharti	Redondasuchus_rineharti
Redondovenator_quayensis	Redondavenator_quayensis
Revueltosaurus	Revueltosaurus_callenderi
Revueltosaurus_callenderi	Revueltosaurus_callenderi
Revuletosaurus	Revueltosaurus_callenderi
Rhabdognathus	Rhabdognathus_aslerensis
Rhabdognathus_aslerensis	Rhabdognathus_aslerensis
Rhabdognathus_keiniensis	Rhabdognathus_keiniensis
Rhabdognathus_m	Rhabdognathus_mali
Rhabdognathus_mali	Rhabdognathus_mali
Rhabdognathus_rarus	Rhabdognathus_rarus
Rhabdognathus_sp	Rhabdognathus_sp
Rhacheosaurus	Rhacheosaurus_gracilis
Rhacheosaurus_gracilis	Rhacheosaurus_gracilis
Rhadinosuchus_gracilis	Rhacheosaurus_gracilis
Rhamphorhynchus_muensteri	Rhamphorhynchus_muensteri
Rhynchosaurus	Rhynchosaurus_articeps
Rhynchosaurus_articeps	Rhynchosaurus_articeps
Rhynchosaurus_brodiei	Langeronyx_brodiei
Rhynchosaurus_spp	Rhynchosaurus_articeps
rima	Rimasuchus_lloydi
Rimasuchus_lloydi	Rimasuchus_lloydi
Rioarribasuchus	Rioarribasuchus_chamaensis
Rioarribasuchus_chamaensis	Rioarribasuchus_chamaensis
Riojasuchus	Riojasuchus_tenuisceps
Riojasuchus_tenuisceps	Riojasuchus_tenuisceps
Riojasuchus_tenulsceps	Riojasuchus_tenuisceps
Rugosuchus	Rugosuchus_nonganensis
Rugosuchus_nong	Rugosuchus_nonganensis
Rugosuchus_nonganensis	Rugosuchus_nonganensis
Rukwasuchus	Rukwasuchus_yajabalijekundu
Rutiodon	Rutiodon_carolinensis
Rutiodon_carolinensis	Rutiodon_carolinensis
S_dakotensis_SMM76_dot_10_dot_1	S_dakotensis_SMM76_dot_10_dot_1
S_huenei	Sphagesaurus_huenei
S_huilensis	Sebecus_huilensis
S_icaeorhinus	Sebecus_icaeorhinus
S_lemoinei_MNHN_BR1935	S_lemoinei_MNHN_BR1935
S_querejazus	Sebecus_querejazus
Sabinosuchus_coahuilensis	Sabinosuchus_coahuilensis
Sacisaurus	Sacisaurus_agudoensis
Sacisaurus_agudoensis	Sacisaurus_agudoensis
Sahitisuchus_fluminensis	Sahitisuchus_fluminensis
Saltoposuchus	Saltoposuchus_connectens
Saltopus	Saltopus_elginensis
SAM_P41754_Long_Reef	SAM_P41754_Long_Reef
Sanjuansaurus_gordilloi	Sanjuansaurus_gordilloi
Sarcosuchus	Sarcosuchus_imperator
Sarcosuchus_hartti	Sarcosuchus_hartti
Sarcosuchus_imperator	Sarcosuchus_imperator
Sarmatosuchus	Sarmatosuchus_otschevi
Sarmatosuchus_otschevi	Sarmatosuchus_otschevi
Saturnalia	Saturnalia_tupiniquim
Saturnalia_tupiniquim	Saturnalia_tupiniquim
Saurosuchus	Saurosuchus_galilei
Saurosuchus_galilei	Saurosuchus_galilei
Scaphonyx	Scaphonyx
Scleromochlus	Scleromochlus_taylori
Scleromochlus_taylori	Scleromochlus_taylori
Scutarx_deltatylus	Scutarx_deltatylus
Scutellosaurus	Scutellosaurus_lawleri
Scutellosaurus_lawleri	Scutellosaurus_lawleri
Sebecus	Sebecus_icaeorhinus
Sebecus_huilensis	Sebecus_huilensis
Sebecus_icaeorhinus	Sebecus_icaeorhinus
Sebecus_icaeorhynus	Sebecus_icaeorhinus
Sebecus_querejazuis	Sebecus_querejazus
Sebecus_querejazus	Sebecus_querejazus
Shamosuchus	Shamosuchus_ancestralis
Shamosuchus_ancestralis	Shamosuchus_ancestralis
Shamosuchus_djadochtaensis	Shamosuchus_djadochtaensis
Shamosuchus_gradilifrons	Shamosuchus_gradilifrons
Shamosuchus_gradilifrons_holoty	Shamosuchus_gradilifrons_holoty
Shamosuchus_major	Shamosuchus_major
Shamosuchus_tersus	Shamosuchus_tersus
Shamosuchus_ulanicus	Shamosuchus_ulanicus
Shamosuchus_ulgicus	Shamosuchus_ulgicus
Shansisuchus	Shansisuchus_shansisuchus
Shansisuchus_kuyeheensis	Shansisuchus_kuyeheensis
Shansisuchus_shansisuchus	Shansisuchus_shansisuchus
Shantungosuchus	Shantungosuchus_hangjinensis
Shantungosuchus_hangjinensis	Shantungosuchus_hangjinensis
Shartegosuchus	Shartegosuchus_asperopalatum
Shartegosuchus_asperopalatum	Shartegosuchus_asperopalatum
Shartegosuchus_including_Adzhos	Shartegosuchus_including_Adzhos
Shenzhoupterus_chaoyangensis	Shenzhoupterus_chaoyangensis
Shinisaurus_crocodilurus	Shinisaurus_crocodilurus
Shokawa_ikoi	Shokawa_ikoi
Shringasaurus_indicus	Shringasaurus_indicus
Shuilensis	Sebecus_huilensis
Shuvosaurus	Shuvosaurus_inexpectatus
Shuvosaurus_inexpectatus	Shuvosaurus_inexpectatus
Siamosuchus_phuphokensis	Siamosuchus_phuphokensis
Siamosuchus_pupokensis_plus_Gon	Siamosuchus_pupokensis_plus_Gon
Sicaeorhinus	Sebecus_icaeorhinus
Sichuanosuchus	Sichuanosuchus_huidongensis
Sichuanosuchus_huidongensis	Sichuanosuchus_huidongensis
Sichuanosuchus_shuhanensis	Sichuanosuchus_shuhanensis
Sierritasuchus	Sierritasuchus_macalpini
Sierritasuchus_macalpini	Sierritasuchus_macalpini
Silesaurus	Silesaurus_opolensis
Silesaurus_opolensis	Silesaurus_opolensis
Sillosuchus	Sillosuchus_longicervix
Sillosuchus_longicervix	Sillosuchus_longicervix
Simoedosaurus_lemoinei	Simoedosaurus_lemoinei
Simosuchus	Simosuchus_clarki
Simosuchus_clarki	Simosuchus_clarki
Sinopterus_dongi	Sinopterus_dongi
Siquisiquesuchus	Siquisiquesuchus_venezuelensis
Siquisiquesuchus_venezuelensis	Siquisiquesuchus_venezuelensis
Siwalik_Gavialis	Gavialis_lewisi
SiwalikGavialis	Gavialis_lewisi
Smilosuchus	Smilosuchus_adamanensis
Smilosuchus_adamanensis	Smilosuchus_adamanensis
Smilosuchus_gregorii	Smilosuchus_gregorii
Smilosuchus_lithodendrorum	Smilosuchus_lithodendrorum
Smilosuchus_spp	Smilosuchus_adamanensis
SMNS_19003	SMNS_19003
SMNS_81977	SMNS_81977
SMNS81977	SMNS81977
Sokotosuchus	Sokotosuchus_ianwilsoni
Sokotosuchus_ianwilsoni	Sokotosuchus_ianwilsoni
Sphagesaurus	Sphagesaurus
Sphagesaurus_huenei	Sphagesaurus_huenei
Sphagesaurus_hueni	Sphagesaurus_huenei
Sphagesaurus_monte	Caipirasuchus_montealtensis
Sphagesaurus_montealtensis	Caipirasuchus_montealtensis
Sphenosuchia	Sphenosuchus_acutus
Sphenosuchus	Sphenosuchus_acutus
Sphenosuchus_acutus	Sphenosuchus_acutus
Spinosuchus_caseanus	Spinosuchus_caseanus
Spinosuchus_combined	Spinosuchus_caseanus
Spondylosoma	Spondylosoma_absconditum
Spondylosoma_absconditum	Spondylosoma_absconditum
Squamata	Squamata
Squerejazus	Sebecus_querejazus
Stagonolepididae	Stagonolepis_olenkae
Stagonolepis	Stagonolepis_olenkae
Stagonolepis_olenkae	Stagonolepis_olenkae
Stagonolepis_robertsoni	Stagonolepis_robertsoni
Stagonolepis_wellesi	Calyptosuchus_wellesi
Stagonosuchus	Stagonosuchus_nyassicus
Stagonosuchus_nyassicus	Stagonosuchus_nyassicus
stanger	Stangerochampsa_mccabei
Stangerochampsa_mcca	Stangerochampsa_mccabei
Stangerochampsa_mccabei	Stangerochampsa_mccabei
Staurikosaurus	Staurikosaurus_pricei
Staurikosaurus_pricei	Staurikosaurus_pricei
Stenaulorhynchus	Stenaulorhynchus_stockleyi
Stenaulorhynchus_stockleyi	Stenaulorhynchus_stockleyi
Steneosaurus	Steneosaurus_bollensis
Steneosaurus_bollensis	Steneosaurus_bollensis
Steneosaurus_brevidens	Steneosaurus_brevidens
Steneosaurus_brevior	Steneosaurus_brevior
Steneosaurus_durobrivensis	Steneosaurus_durobrivensis
Steneosaurus_edwardsi	Steneosaurus_edwardsi
Steneosaurus_gracilirostris	Steneosaurus_gracilirostris
Steneosaurus_heberti	Steneosaurus_heberti
Steneosaurus_herberti	Steneosaurus_heberti
Steneosaurus_larteti	Steneosaurus_larteti
Steneosaurus_leedsi	Steneosaurus_leedsi
Steneosaurus_megistorhynchyus	Steneosaurus_megistorhynchus
Steneosaurus_obtusidens	Steneosaurus_obtusidens
Stenomyti	Stenomyti_huangae
Stenomyti_huangae	Stenomyti_huangae
Stolokrosuchus	Stolokrosuchus_lapparenti
Stolokrosuchus_lapparenti	Stolokrosuchus_lapparenti
Stratiotosuchus	Stratiotosuchus_maxhechti
Stratiotosuchus_maxhechti	Stratiotosuchus_maxhechti
Striatosuchus	Stratiotosuchus_maxhechti
Suchodus_brachyrhynchus	Metriorhynchus_brachyrhynchus
Suchodus_cultridens	Suchodus_cultridens
Suchodus_durobrivensis	Suchodus_durobrivensis
Sunosuchus	Sunosuchus_junggarensis
Sunosuchus_junggarensis	Sunosuchus_junggarensis
Sunosuchus_miaoi	Sunosuchus_miaoi
Sunosuchus_thailandicus	Chalawan_thailandicus
Susisuchus	Susisuchus_anatoceps
Susisuchus_anatoceps	Susisuchus_anatoceps
T_calvadosii	Teleidosaurus_calvadosii
T_coppensi	Tomistoma_coppensi
T_klauseni_IGM1_slash_8	T_klauseni_IGM1_slash_8
T_namsarai_IGM39_54_01	T_namsarai_IGM39_54_01
T_namsarai_PIN3386_slash_1	T_namsarai_PIN3386_slash_1
T_neocesariensis	Thoracosaurus_neocesariensis
T_sulcognathus	Teyumbaita_sulcognathus
Tanystropheus	Tanystropheus_haasi
Tanystropheus_haasi	Tanystropheus_haasi
Tanystropheus_longobardicus	Tribelesodon_longobardicus
Tanytrachelos	Tanytrachelos_ahynis
Tanytrachelos_ahynis	Tanytrachelos_ahynis
Tapejara_wellnhoferi	Tapejara_wellnhoferi
Tarjadia	Tarjadia_ruthae
Tarjadia_ruthae	Tarjadia_ruthae
Tasmaniosaurus_triassicus	Tasmaniosaurus_triassicus
Tawa	Tawa_hallae
Tawa_hallae	Tawa_hallae
Technosaurus	Technosaurus_smalli
Tecovasuchus	Tecovasuchus_chatterjeei
Tecovasuchus_chatterjeei	Tecovasuchus_chatterjeei
Teleidosaurus_bathonicus	Eoneustes_bathonicus
Teleidosaurus_calvadosi	Teleidosaurus_calvadosii
Teleidosaurus_calvadosii	Teleidosaurus_calvadosii
Teleidosaurus_gaudryi	Eoneustes_gaudryi
Teleocrater_2015_quarry	Teleocrater_2015_quarry
Teleocrater_combined	Teleocrater_rhadinus
Teleocrater_holotype	Teleocrater_holotype
Teleocrater_rhadinus	Teleocrater_rhadinus
Teleosauridae	Teleosaurus_cadomensis
Teleosaurus	Teleosaurus_cadomensis
Teleosaurus_cadomensis	Teleosaurus_cadomensis
Teleosaurus_megarhinus	Teleosaurus_megarhinus
Teraterpeton_hrynewichorum	Teraterpeton_hrynewichorum
Teratosaurus	Teratosaurus_suevicus
Teratosaurus_suevicus	Teratosaurus_suevicus
Terminonaris	Terminonaris_browni
Terminonaris_browni	Terminonaris_browni
Terminonaris_ro	Terminonaris_robusta
Terminonaris_robusta	Terminonaris_robusta
Terrestrisuchus	Terrestrisuchus_gracilis
Terrestrisuchus_gracilis	Terrestrisuchus_gracilis
Teyujagua	Teyujagua_paradoxa
Teyujagua_paradoxa	Teyujagua_paradoxa
Teyumbaita	Teyumbaita_sulcognathus
Teyumbaita_sulcognathus	Teyumbaita_sulcognathus
Thalassodromeus_sethi	Thalassodromeus_sethi
Thalattosuchia	Metriorhynchus_casamiquelai
thant	thant
Thecachampsa_america	Gavialosuchus_americana
Thecachampsa_americana	Gavialosuchus_americana
Thecachampsa_antiqua	Thecachampsa_antiqua
Thecachampsa_carolinense	Thecachampsa_carolinensis
Thecachampsa_carolinensis	Thecachampsa_carolinensis
Thecachampsoides_minor	Eosuchus_minor
Thecoachampsoides_minor	Eosuchus_minor
Theriosuchus	Theriosuchus_grandinaris
Theriosuchus_grandinaris	Theriosuchus_grandinaris
Theriosuchus_guimarotae	Knoetschkesuchus_guimarotae
Theriosuchus_ibericus	Sabresuchus_ibericus
Theriosuchus_pusillus	Theriosuchus_pusillus
Theriosuchus_sp	Theriosuchus_sp
Theriosuchus_spp	Theriosuchus_spp
Theriosuchus_sympiestodon	Sabresuchus_sympiestodon
thmacro	Thoracosaurus_macrorhynchus
thneo	Thoracosaurus_neocesariensis
Thoracosaurus_macrorhynchus	Thoracosaurus_macrorhynchus
Thoracosaurus_neoces	Thoracosaurus_neocesariensis
Thoracosaurus_neocesariensis	Thoracosaurus_neocesariensis
Ticinosuchus	Ticinosuchus_ferox
Ticinosuchus_ferox	Ticinosuchus_ferox
Tikisuchus	Tikisuchus_romeri
Tikisuchus_romeri	Tikisuchus_romeri
TMM_31173_120	TMM_31173_120
TMM_31173_dash_120	TMM_31173_dash_120
tomcai	Tomistoma_cairense
Tomistoma	Tomistoma_schlegelii
Tomistoma_cairense	Tomistoma_cairense
Tomistoma_lusitanica	Tomistoma_lusitanica
Tomistoma_petrolica	Maomingosuchus_petrolica
Tomistoma_schlegelii	Tomistoma_schlegelii
tomlus	Tomistoma_lusitanica
tompet	Maomingosuchus_petrolica
tomsch	Tomistoma_schlegelii
Torvoneustes_carpenteri	Torvoneustes_carpenteri
Torvoneustes_coryphaeus	Torvoneustes_coryphaeus
Torvoneustes_mexicanus	Torvoneustes_mexicanus
Torvoneustes_sp_SEC_K1707	Torvoneustes_sp_SEC_K1707
toyota	Toyotamaphimeia_machikanense
Toyotamaphimaea_chikanensis	Toyotamaphimeia_machikanense
Toyotamaphimaea_machikanensis	Toyotamaphimeia_machikanense
Toyotamaphimeia	Toyotamaphimeia_machikanense
Toyotamaphimeia_machikanense	Toyotamaphimeia_machikanense
Trachelosaurus_fischeri	Trachelosaurus_fischeri
Trematochampsa	Miadanasuchus_oblita
triloph	Trilophosuchus_rackhami
Trilophosarus	Trilophosaurus_buettneri
Trilophosaurus	Trilophosaurus_buettneri
Trilophosaurus_buettneri	Trilophosaurus_buettneri
Trilophosaurus_jacobsi	Trilophosaurus_jacobsi
Trilophosuchus_rackh	Trilophosuchus_rackhami
Trilophosuchus_rackhami	Trilophosuchus_rackhami
Triopticus_primus	Triopticus_primus
Tropeognathus_mesembrinus	Tropeognathus_mesembrinus
Tropidosuchus	Tropidosuchus_romeri
Tropidosuchus_romeri	Tropidosuchus_romeri
tsoa	Tsoabichi_greenriverensis
Tsoabichi_greenriver	Tsoabichi_greenriverensis
Tsoabichi_greenriverensis	Tsoabichi_greenriverensis
TTU_dash_P10074	TTU_dash_P10074
TTU_dash_P10076	TTU_dash_P10076
TTU_dash_P10077	TTU_dash_P10077
Tupandactylus_imperator	Tupandactylus_imperator
Tupuxuara_leonardii	Tupuxuara_leonardii
Turcosuchu_okani	Turcosuchus_okani
Turfanosuchus	Turfanosuchus_dabanensis
Turfanosuchus_dabanensis	Turfanosuchus_dabanensis
Turfanosuchus_shageduensis	Turfanosuchus_shageduensis
Typothorax	Typothorax_coccinarum
Typothorax_coccinarum	Typothorax_coccinarum
Tyrannoneustes_lythrodectikos	Tyrannoneustes_lythrodectikos
Uberabasuchus	Uberabasuchus_terrificus
Uberabasuchus_t	Uberabasuchus_terrificus
Uberabasuchus_terrificus	Uberabasuchus_terrificus
UFAC_dash_1424	UFAC_dash_1424
UFRGS_0156_dash_T	UFRGS_0156_dash_T
UFRGs_0156_t	UFRGS_0156_T
UFRGS_0156_T	UFRGS_0156_T
UFRGS_152_dash_T	UFRGS_152_dash_T
UFRGs_152_t	UFRGS_152_T
UFRGS_152_T	UFRGS_152_T
UFRGS01525T	UFRGS01525T
UFRGS1565T	UFRGS1565T
Unasuchus_reginae	Unasuchus_reginae
Uralosaurus_combined	Uralosaurus_combined
Uralosaurus_holotype	Uralosaurus_holotype
Uromastyx_sp	Uromastyx_loricatus
Urugaysuchus	Uruguaysuchus_aznarezi
Urugaysuchus_aznarezi	Uruguaysuchus_aznarezi
Uruguaysuchus	Uruguaysuchus_aznarezi
Uruguaysuchus_aznarezi	Uruguaysuchus_aznarezi
Vaches_Noire_Dakosaur	Vaches_Noire_Dakosaur
Vallesaurus	Vallesaurus_canensis
Vancleavea	Vancleavea_campi
Vancleavea_campi	Vancleavea_campi
Vectidraco_daisymorrisae	Vectidraco_daisymorrisae
Vectisuchus	Vectisuchus_leptognathus
Vectisuchus_leptognathus	Vectisuchus_leptognathus
Velociraptor	Velociraptor_mongoliensis
Velociraptor_mongoliensis	Velociraptor_mongoliensis
Venaticosuchus_rusconii	Venaticosuchus_rusconii
Vivaron_haydeni	Vivaron_haydeni
Vjushkovia_triplicostata	Garjainia_prima
voay	Voay_robustus
Voay	Voay_robustus
Voay_robustus	Voay_robustus
Vonhuenia_fredericki	Vonhuenia_fredericki
Vytshegdosuchus_zbeshartensis	Vytshegdosuchus_zbeshartensis
Waldhaus_poposauroid	Waldhaus_poposauroid
Waldhaus_Taxon	Waldhaus_poposauroid
Waldshut_taxon	Waldhaus_poposauroid
WaldshutTaxon	Waldhaus_poposauroid
wannagan	Wannaganosuchus_brachymanus
Wannaganosuchus_brac	Wannaganosuchus_brachymanus
Wannaganosuchus_brachymanus	Wannaganosuchus_brachymanus
Wannchampsus_kirpachi	Wannchampsus_kirpachi
Wannia_scurriensis	Wannia_scurriensis
Wargosuchus_australis	Wargosuchus_australis
wartheni	Allognathosuchus_wartheni
Willwood_alligatorid	Allognathosuchus_wartheni
Willwood_wartheni	Allognathosuchus_wartheni
WolfvilleHyp	WolfvilleHyp
WyomingHyp	WyomingHyp
Xaymacachampsa	Xaymacachampsa kugleri
Xilosuchus	Xilousuchus_sapingensis
Xilousuchus	Xilousuchus_sapingensis
Xilousuchus_sapingensis	Xilousuchus_sapingensis
Yacarerani	Yacarerani_boliviensis
Yacarerani_boliviensis	Yacarerani_boliviensis
Yarasuchus	Yarasuchus_deccanensis
Yarasuchus_deccanensis	Yarasuchus_deccanensis
Yonghesaurus	Yonghesuchus_sangbiensis
Yonghesuchus	Yonghesuchus_sangbiensis
Yonghesuchus_sangbiensis	Yonghesuchus_sangbiensis
Youngina	Youngina_capensis
Youngina_capensis	Youngina_capensis
Youngosuchus_sinensis	Youngosuchus_sinensis
Zaraasuchus	Zaraasuchus_shepardi
Zaraasuchus_shepardi	Zaraasuchus_shepardi
Zhejiangopterus_linhaiensis	Zhejiangopterus_linhaiensis
ZimbabweHyp	ZimbabweHyp
Zoneait	Zoneait_nargorum
Zoneait_nargorum	Zoneait_nargorum
Zossuchus	Zosuchus_davidsoni
Zosuchus	Zosuchus_davidsoni
Zosuchus_davidisoni	Zosuchus_davidsoni
Zosuchus_davidsoni	Zosuchus_davidsoni

## Sheet: Source tree data
Number of Taxa	Matrix completeness	ESS metrics				Mean ESS	Date	Citation
		LnL	LnPr	TL	alpha
89	60.0209	767	2525	2518	2200	2002.5	2013	Adams, T. L., 2013. A new neosuchian crocodyliform from the Lower Cretaceous (late Aptian) Twin Mountains Formation of North-Central Texas. Journal of Vertebrate Paleontology, 33, 85-101.
91	59.2384	334	1169	1160	1237	975	2014	Adams, T. L., 2014. Small crocodyliform from the Lower Cretaceous (late Aptian) of central Texas and its systematic relationship to the evolution of Eusuchia. Journal of Paleontology, 88, 1031-1049.
89	57.4455	740	2042	2026	2157	1741.25	2010	Andrade, M. B., Young, M. T., Desojo, J. B. and Brusatte, S. L., 2010. The evolution of extreme hypercarnivory in Metriorhynchidae (Mesoeucrocodylia: Thalattosuchia) based on evidence from microscopic denticle morphology. Journal of Vertebrate Paleontology, 30, 1451-1465.
107	63.8745	459	1198	1191	1105	988.25	2011	Andrade, M. D., Edmonds, R., Benton, M. J. and Schouten R., 2011. A new Berriasian species of Goniopholis (Mesoeucrocodylia, Neosuchia) from England, and a review of the genus. Zoological Journal of the Linnean Society, 163, S66-S108.
33	53.2854	361	1070	1087	1610	1032	2015	Bittencourt, J. S., Arcucci, A. B., Marsicano, C. A., & Langer, M. C. (2015). Osteology of the Middle Triassic archosaur Lewisuchus admixtus Romer (Chañares Formation, Argentina), its inclusivity, and relationships amongst early dinosauromorphs. Journal of Systematic Palaeontology, 13, 189-219.
84	64.2334	891	1381	1446	1419	1284.25	2014	Blanco, A., Puertolas-Pascual, E., Marmi, J., Vila, B. and Selles, A. G., 2014. Allodaposuchus palustris sp. nov. from the Upper Cretaceous of Fumanya (southeastern Pyrenees, Iberian Peninsula): systematics, palaeoecology and palaeobiogeography of the enigmatic allodaposuchian crocodylians. PLOS ONE, 9, e115837.
84	64.1484	346	1383	1375	1597	1175.25	2014	Blanco, A., Puertolas-Pascual, E., Marmi, J., Vila, B. and Selles, A. G., 2014. Allodaposuchus palustris sp. nov. from the Upper Cretaceous of Fumanya (southeastern Pyrenees, Iberian Peninsula): systematics, palaeoecology and palaeobiogeography of the enigmatic allodaposuchian crocodylians. PLOS ONE, 9, e115837.
44	65.2691	367	860	838	1581	911.5	2010	Brochu, C. A., 2010. A new alligatorid from the Lower Eocene Green River Formation of Wyoming and the origin of caimans.Journal of Vertebrate Paleontology, 30, 1109-1126.
81	65.7663	779	699	737	666	720.25	2011	Brochu, C. A., 2011. Phylogenetic relationships of Necrosuchus ionensis Simpson, 1937 and the early history of caimanines.Zoological Journal of the Linnean Society, 163, S228-S256.
101	62.3291	316	1761	1747	1460	1321	2013	Brochu, C. A., 2013. Phylogenetic relationships of Palaeogene ziphodont eusuchians and the status of Pristichampsus Gervais, 1853.Earth and Environmental Science Transactions of the Royal Society of Edinburgh, 103, 521-550.
97	62.9039	423	1440	1457	1625	1236.25	2014	Brochu, C. A. and Jimenez-Vazquez, O., 2014. Enigmatic crocodyliforms from the early Miocene of Cuba. Journal of Vertebrate Paleontology, 34, 1094-1101.
53	69.0227	744	486	489	562	570.25	2012	Brochu, C. A. and Storrs, G. W., 2012. A giant crocodile from the Plio-Pleistocene of Kenya, the phylogenetic relationships of Neogene African crocodylines, and the antiquity of Crocodylus in Africa. Journal of Vertebrate Paleontology, 32, 587-602.
37	78.5438	1123	23	26	49	305.25	2010	Brochu, C. A., Njau, J., Blumenschine, R. J. and Densmore, L. D., 2010. A new horned crocodile from the Plio-Pleistocene hominid sites at Olduvai Gorge, Tanzania. PLoS ONE, 5, e9333.
96	63.4427	436	1048	1050	1575	1027.25	2012	Brochu, C. A., Parris, D. C, Grandstaff, B. S., Denton, R. K. and Gallagher W. B., 2012. A new species of Borealosuchus(Crocodyliformes, Eusuchia) from the Late Cretaceous-early Paleogene of New Jersey. Journal of Vertebrate Paleontology, 32, 105-116.
53	69.0227	697	429	453	647	556.5	2018	Brochu, C. A., in press. Pliocene crocodiles from Kanapoi, Turkana Basin, Kenya. Journal of Human Evolution, , .
80	60.3844	510	1371	1387	1476	1186	2014	Butler, R. J., Sullivan, C., Ezcurra, M. D., Liu, J., Lecuona, A. and Sookias, R. B., 2014. New clade of enigmatic early archosaurs yields insights into early pseudosuchian phylogeny and the biogeography of the archosaur radiation. BMC Evolutionary Biology,14, 128.
78	61.346	448	1412	1421	1566	1211.75	2014	Butler, R. J., Sullivan, C., Ezcurra, M. D., Liu, J., Lecuona, A. and Sookias, R. B., 2014. New clade of enigmatic early archosaurs yields insights into early pseudosuchian phylogeny and the biogeography of the archosaur radiation. BMC Evolutionary Biology,14, 128.
24	75.2717	1290	1590	1598	1275	1438.25	2014	Butler, R. J., Rauhut, O. W. M., Stocker, M. R. and Bronowicz, R., 2014. Redescription of the phytosaurs Paleorhinus('Francosuchusâ€™) angustifrons and Ebrachosuchus neukami from Germany, with implications for Late Triassic biochronology. Zoological Journal of the Linnean Society, 170, 155-208.
14	77.573	1575	1096	1224	1048	1235.75	2015	Butler, R. J., Ezcurra, M. D., Montefeltro, F. C., Samathi, A. and Sobral, G., 2015. A new species of basal rhynchosaur (Diapsida: Archosauromorpha) from the early Middle Triassic of South Africa, and the early evolution of Rhynchosauria. Zoological Journal of the Linnean Society, 174, 571-588.
40	61.3953	679	939	1061	1013	923	2011	Cau, A. and Fanti, F., 2011. The oldest known metriorhynchid crocodylian from the Middle Jurassic of North-eastern Italy:Neptunidraco ammoniticus gen. et sp. nov. Gondwana Research, 19, 550-565.
89	62.1402	394	1272	1294	1444	1101	2017	Cidade, G. M., Solorzano, A., Rincon, A. D., Riff, D. and Hsiou, A. S., 2017. A new Mourasuchus (Alligatoroidea, Caimaninae) from the late Miocene of Venezuela, the phylogeny of Caimaninae and considerations on the feeding habits of Mourasuchus. PeerJ, 5, e3056.
63	58.3606	615	1453	1467	1574	1277.25	2011	Clark, J. M., 2011. A new shartegosuchid crocodyliform from the Upper Jurassic Morrison Formation of western Colorado.Zoological Journal of the Linnean Society, 163, S152-S172.
55	67.8788	421	572	638	689	580	2013	Conrad, J. L., Jenkins, K., Lehmann, T., Manthi, F. K., Peppe, D. J., Nightingale, S., Cossette, A., Dunsworth, H. M., Harcourt-Smith, W. E. H. and Mcnulty, K. P., 2013. New specimens of 'Crocodylus' pigotti (Crocodylidae) from Rusinga Island, Kenya, and generic reallocation of the species. Journal of Vertebrate Paleontology, 33, 629-646.
113	44.3081	192	868	863	1414	834.25	2017	Dal Sasso, C., Pasini, G., Fleury, G. and Maganuco, S., 2017. Razanandrongobe sakalavae, a gigantic mesoeucrocodylian from the Middle Jurassic of Madagascar, is the oldest known notosuchian. PeerJ, 5, e3481.
60	63.2932	586	1348	1364	1397	1173.75	2012	Delfino, M. and Smith, T., 2012. Reappraisal of the morphology and phylogenetic relationships of the middle Eocene alligatoroid Diplocynodon deponiae (Frey, Laemmert, and Riess, 1987) based on a three-dimensional specimen. Journal of Vertebrate Paleontology, 32, 1358-1369.
51	65.927	1123	943	1052	815	983.25	2010	Delfino, M. and De Vos, J., 2010. A revision of the Dubois crocodylians, Gavialis bengawanicus and Crocodylus ossifragus, from the Pleistocene Homo erectus Beds of Java. Journal of Vertebrate Paleontology, 30, 427-441.
19	66.3616	631	487	548	492	539.5	2011	Desojo, J. B., Ezcurra, M. D. and Schultz, C. L., 2011. An unusual new archosauriform from the Middle-Late Triassic of southern Brazil and the monophyly of Doswelliidae. Zoological Journal of the Linnean Society, 161, 839-871.
20	71.6216	625	34	43	56	189.5	2012	Desojo, J. B., Ezcurra, M. D. and Kischlat, E. E., 2012. A new aetosaur genus (Archosauria: Pseudosuchia) from the early Late Triassic of southern Brazil. Zootaxa, 3166, 1-33.
15	73.9806	1520	441	527	579	766.75	2012	Dilkes, D. and Arcucci, A., 2012. Proterochampsa barrionuevoi (Archosauriformes: Proterochampsia) from the Late Triassic (Carnian) of Argentina and a phylogenetic analysis of Proterochampsia. Palaeontology, 55, 853-885.
62	58.0645	282	1591	1596	1515	1246	2018	Dollman, K. N., Clark, J. M., Norell, M. A., Xu, X. and Choiniere, J. N., 2018. Convergent evolution of a eusuchian-type secondary palate within Shartegosuchidae. American Museum Novitates, 3901, 1-23.
41	58.8864	991	1645	1611	1628	1468.75	2016	Drymala, S. M. and Zanno, L. E., 2016. Osteology of Carnufex carolinensis (Archosauria: Psuedosuchia) from the Pekin Formation of North Carolina and its implications for early crocodylomorph evolution. PLOS ONE, 11, e0157528.
102	40.6438	223	882	882	1079	766.5	2016	Ezcurra, M. D., 2016. The phylogenetic relationships of basal archosauromorphs, with an emphasis on the systematics of proterosuchian archosauriforms. PeerJ, 4, e1778.
151	37.5417	1035	1354	1321	1107	1204.25	2010	Ezcurra, M. D., Lecuona, A. and Martinelli, A., 2010. A new basal archosauriform diapsid from the Lower Triassic of Argentina.Journal of Vertebrate Paleontology, 30, 1433-1450.
141	36.6344	1237	313	418	567	633.75	2016	Ezcurra, M. D., Montefeltro, F. and Butler, R. J., 2016. The early evolution of rhynchosaurs. Frontiers in Ecology and Evolution, 3, 142.
28	69.4844	266	741	735	1102	711	2018	Ezcurra, M. D., Fiorelli, L. E., Martinelli, A. G., Rocher, S., von Baczko, M. B., Ezpeleta, M., Taborda, J. R. A., Hechenleitner, E. M., Trotteyn, M. J. and Desojo, J. B., 2017. Deep faunistic turnovers preceded the rise of dinosaurs in southwestern Pangaea.Nature Ecology & Evolution, , .
15	68.75	106	482	483	1481	638	2018	Ezcurra, M. D., & Butler, R. J. (2018). The rise of the ruling reptiles and ecosystem recovery from the Permo-Triassic mass extinction. Proc. R. Soc. B, 285, 20180361.
117	43.1776	174	687	687	1442	747.5	2018	Ezcurra, M. D., & Butler, R. J. (2018). The rise of the ruling reptiles and ecosystem recovery from the Permo-Triassic mass extinction. Proc. R. Soc. B, 285, 20180361.
50	45.5378	797	954	957	1133	960.25	2016	Fanti, F., Miyashita, T., Cantelli, L., Mnasri, F., Dridi, J., Contessi, M. and Cau, A., 2016. The largest thalattosuchian (Crocodylomorpha) supports teleosaurid survival across the Jurassic-Cretaceous boundary. Cretaceous Research, 61, 263-274.
99	62.5473	305	1496	1495	1166	1115.5	2014	Farke, A. A., Henn, M. H., Woodward, S. J. and Xu, H. A., 2014. Leidyosuchus (Crocodylia: Alligatoroidea) from the Upper Cretaceous Kaiparowits Formation (late Campanian) of Utah, USA. PaleoBios, 30, 72-88.
112	44.5312	273	1067	1074	988	850.5	2016	Fiorelli, L. E., Leardi, J. M., Hechenleitner, E. M., Pol, D., Basilici, G. and Grellet-Tinner, G., 2016. A new Late Cretaceous crocodyliform from the western margin of Gondwana (La Rioja Province, Argentina). Cretaceous Research, 60, 194-209.
62	57.1786	380	1527	1548	1109	1141	2011	Fortier, D., Perea, D. and Schultz, C., 2011. Redescription and phylogenetic relationships of Meridiosaurus vallisparadisi, a pholidosaurid from the Late Jurassic of Uruguay. Zoological Journal of the Linnean Society, 163, S257-S272.
28	66.8409	1055	702	740	809	826.5	2014	Fortier, D. C., De Souza-Filho, J. P., Guilherme, E., Maciente, A. A. R. and Schultz, C. L., 2014. A new specimen of Caiman brevirostris (Crocodylia, Alligatoridae) from the late Miocene of Brazil. Journal of Vertebrate Paleontology, 34, 820-834.
56	64.8873	500	1274	1273	1339	1096.5	2011	Franca, M. A., Ferigolo, J. and Langer, M. C., 2011. Associated skeletons of a new Middle triassic "Rauisuchia" from Brazil.Naturwissenschaften, 98, 389-395.
13	66.5281	1706	419	544	551	805	2014	Godoy, P. L., Montefeltro, F. C., Norell, M. A. and Langer, M. C., 2014. An additional baurusuchid from the Cretaceous of Brazil with evidence of interspecific predation among Crocodyliformes. PLOS ONE, 9, e97138.
111	44.9096	199	815	820	1789	905.75	2016	Godoy, P. L., Bronzati, M., Eltink, E., Marsola, J. C. A., Cidade, G. M., Langer, M. C. and Montefeltro, F. C., 2016. Postcranial anatomy of Pissarrachampsa sera (Crocodyliformes, Baurusuchidae) from the Late Cretaceous of Brazil: insights on lifestyle and phylogenetic significance. PeerJ, 4, e2075.
110	62.9293	363	1076	1064	1238	935.25	2015	Halliday, T. J. D., Brandalise De Andrade, M., Benton, M. J. and Efrimov, M. B., 2015. A re-evaluation of goniopholidid crocodylomorph material from Central Asia: biogeographic and phylogenetic implications. Acta Palaeontologica Polonica, 60, 291-312.
16	68.2927	1435	303	403	624	691.25	2010	Hastings, A. K., Bloch, J. I., Cadena, E. A. and Jaramillo, C. A., 2010. A new small short-snouted dyrosaurid (Crocodylomorpha, Mesoeucrocodylia) from the Paleocene of northeastern Colombia. Journal of Vertebrate Paleontology, 30, 139-162.
17	65.3515	1282	652	848	663	861.25	2011	Hastings, A. K., Bloch, J. I. and Jaramillo, C. A., 2011. A new longirostrine dyrosaurid (Crocodylomorpha, Mesoeucrocodylia) from the Paleocene of north-eastern Colombia: biogeographic and behavioural implications for New-World Dyrosauridae.Palaeontology, 54, 1095-1116.
32	62.75	695	50	79	173	249.25	2013	Hastings, A. K., Bloch, J. I., Jaramillo, C. A., Rincon, A. F. and MacFadden, B. J., 2013. Systematics and biogeography of crocodylians from the Miocene of Panama. Journal of Vertebrate Paleontology, 33, 239-263.
33	56.7718	860	188	222	339	402.25	2015	Headden, J. A. and Campos, H. B. N., 2015. An unusual edentulous pterosaur from the Early Cretaceous Romualdo Formation of Brazil. Historical Biology, 27, 815-826.
21	70.399	853	14	17	24	227	2015	Heckert, A. B., Schneider, V. P., Fraser, N. C. and Webb, R. A., 2015. A new aetosaur (Archosauria, Suchia) from the Upper Triassic Pekin Formation, Deep River Basin, North Carolina, U.S.A., and its implications for early aetosaur evolution. Journal of Vertebrate Paleontology, 35, e881831.
61	56.0963	298	1393	1394	1474	1139.75	2013	Herrera, Y., Gasparini, Z. and Fernandez, M. S., 2013. A new Patagonian species of Cricosaurus (Crocodyliformes, Thalattosuchia): first evidence of Cricosaurus in middle-upper Tithonian lithographic limestone from Gondwana. Palaeontology, 56, 663-678.
49	49.9239	607	1444	1479	1086	1154	2013	Herrera, Y., Gasparini, Z. and Fernandez, M. S., 2013. A new Patagonian species of Cricosaurus (Crocodyliformes, Thalattosuchia): first evidence of Cricosaurus in middle-upper Tithonian lithographic limestone from Gondwana. Palaeontology, 56, 663-678.
75	49.65	507	1224	1235	1175	1035.25	2015	Herrera, Y., Gasparini, Z. and Fernandez, M. S., 2015. Purranisaurus potens Rusconi, an enigmatic metriorhynchid from the Late Jurassic-Early Cretaceous of the Neuquen Basin. Journal of Vertebrate Paleontology, 35, e904790.
24	67.2348	752	1287	1272	1462	1193.25	2012	Holliday, C. M. and Gardner, N. M., 2012. A new eusuchian crocodyliform with novel cranial integument and its significance for the origin and evolution of Crocodylia. PLoS ONE, 7, e30471.
45	65.3527	785	1577	1602	1296	1315	2012	Holliday, C. M. and Gardner, N. M., 2012. A new eusuchian crocodyliform with novel cranial integument and its significance for the origin and evolution of Crocodylia. PLoS ONE, 7, e30471.
47	67.9884	431	22	26	42	130.25	2018	Hoffman, D. K., Heckert, A. B., & Zanno, L. E. (2018). Under the armor: X-ray computed tomographic reconstruction of the internal skeleton of Coahomasuchus chathamensis (Archosauria: Aetosauria) from the Upper Triassic of North Carolina, USA, and a phylogenetic analysis of Aetosauria.PeerJ, 6, e4368.
12	89.2276	1476	1530	1487	977	1367.5	2013	Hungerbuhler, A., Mueller, B., Chatterjee, S. and Cunningham, D. P., 2013. Cranial anatomy of the Late Triassic phytosaurMachaeroprosopus, with the description of a new species from West Texas. Earth and Environmental Science Transactions of the Royal Society of Edinburgh, 103, 269-312.
55	57.8089	365	1626	908	1485	1096	2011	Iori, F. V. and Carvalho, I. S., 2011. Caipirasuchus paulistanus, a new sphagesaurid (Crocodylomorpha, Mesoeucrocodylia) from the Adamantina Formation (Upper Cretaceous, Turonian-Santonian), Bauru Basin, Brazil. Journal of Vertebrate Paleontology, 31, 1255-1264.
59	56.7797	305	1314	1315	1353	1071.75	2013	Iori, F. V., Marinho, T. D. S., Carvalho, I. D. S. and Campos, A. C. D. A., 2013. Taxonomic reappraisal of the sphagesaurid crocodyliform Sphagesaurus montealtensis from the Late Cretaceous Adamantina Formation of Sao Paulo State, Brazil. Zootaxa,3686, 183-200.
112	44.8742	213	645	633	1639	782.5	2018	Iori, F. V., Marinho, T. S., Carvalho, I. S. and Frare, L. A. S., in press. Cranial morphology of Morrinhosuchus luziae(Crocodyliformes, Notosuchia) from the Upper Cretaceous of the Bauru Basin, Brazil. Cretaceous Research, , .
86	60.187	334	166	1155	1378	758.25	2013	Irmis, R. B., Hutchison, J. H., Sertich, J. J. W. and Titus, A. L., 2013. Crocodyliforms from the Late Cretaceous of Grand Staircase-Escalante National Monument and vicinity, southern Utah, U.S.A. In Titus, A. L. and Loewen, M. A. (eds.) At the Top of the Grand Staircase: The Late Cretaceous of Southern Utah. Indiana University Press, Bloomington, p424-444.
66	63.5345	443	1277	1279	1694	1173.25	2015	Jouve, S., Bouya, B., Amaghzaz, M. and Meslouh, S., 2015. Maroccosuchus zennaroi (Crocodylia: Tomistominae) from the Eocene of Morocco: phylogenetic and palaeobiogeographical implications of the basalmost tomistomine. Journal of Systematic Palaeontology, 13, 421-445.
108	61.3126	283	1219	1230	1511	1060.75	2018	Jouve, S., Sarigul, V., Steyer, J.-S. and Sen, S., in press. The first crocodylomorph from the Mesozoic of Turkey (Barremian of Zonguldak) and the dispersal of the eusuchians during the Cretaceous. Journal of Systematic Palaeontology, , .
25	75	852	203	369	796	555	2016	Kammerer, C. F., Butler, R. J., Bandyopadhyay, S. and Stocker, M. R., 2016. Relationships of the Indian phytosaur Parasuchus hislopiLydekker, 1885. Papers in Palaeontology, 2, 1-23.
89	49.2633	352	898	901	1627	944.5	2014	Kellner, A. W. A., Pinheiro, A. E. P. and Campos, D. A., 2014. A new sebecid from the Paleogene of Brazil and the crocodyliform radiation after the K-Pg boundary. PLOS ONE, 9, e81386.
84	59.18	344	1083	1100	1200	931.75	2016	Lacerda, M. B., Mastrantonio, B. M., Fortier, D. C. and Schultz, C. L., 2016. New insights on Prestosuchus chiniquensis Huene, 1942 (Pseudosuchia, Loricata) based on new specimens from the "Tree Sanga" Outcrop, Chiniqua Region, Rio Grande do Sul, Brazil.PeerJ, 4, e1622.
85	57.4078	250	1128	124	1363	716.25	2018	Lacerda, M. B., Franca, M. A. G. and Schultz, C. L., in press. A new erpetosuchid (Pseudosuchia, Archosauria) from the Middle-Late Triassic of Southern Brazil. Zoological Journal of the Linnean Society, , .
59	60.4286	509	1139	1137	1671	1114	2015	Lautenschlager, S. and Rauhut, O. W. M., 2015. Osteology of Rauisuchus tiradentes from the Late Triassic (Carnian) Santa Maria Formation of Brazil, and its implications for rauisuchid anatomy and phylogeny. Zoological Journal of the Linnean Society, 173, 55-91.
80	59.5181	643	1255	1265	1404	1141.75	2015	Lautenschlager, S. and Rauhut, O. W. M., 2015. Osteology of Rauisuchus tiradentes from the Late Triassic (Carnian) Santa Maria Formation of Brazil, and its implications for rauisuchid anatomy and phylogeny. Zoological Journal of the Linnean Society, 173, 55-91.
60	55.6192	492	1605	1611	1529	1309.25	2012	Leardi, J. M., Pol, D. and Fernandez, M. S., 2012. The antorbital fenestra of Metriorhynchidae (Crocodyliformes, Thalattosuchia): testing its homology within a phylogenetic framework. Journal of Vertebrate Paleontology, 32, 490-494.
60	55.625	358	1439	1468	1439	1176	2012	Leardi, J. M., Pol, D. and Fernandez, M. S., 2012. The antorbital fenestra of Metriorhynchidae (Crocodyliformes, Thalattosuchia): testing its homology within a phylogenetic framework. Journal of Vertebrate Paleontology, 32, 490-494.
60	55.6366	226	1191	1185	1574	1044	2012	Leardi, J. M., Pol, D. and Fernandez, M. S., 2012. The antorbital fenestra of Metriorhynchidae (Crocodyliformes, Thalattosuchia): testing its homology within a phylogenetic framework. Journal of Vertebrate Paleontology, 32, 490-494.
109	45.6385	181	1218	1225	1332	989	2015	Leardi, J. M., Pol, D., Novas, F. E. and Suarez, M., 2015. The postcranial anatomy of Yacarerani boliviensis and the phylogenetic significance of the notosuchian postcranial skeleton. Journal of Vertebrate Paleontology, 35, e995187.
111	44.8398	387	1073	1060	1449	992.25	2015	Leardi, J. M., Fiorelli, L. E. and Gasparini, Z., 2015. Redescription and reevaluation of the taxonomical status of Microsuchus schilleri (Crocodyliformes: Mesoeucrocodylia) from the Upper Cretaceous of Neuqu_x0001_en, Argentina. Cretaceous Research, 52, 153-166.
85	58.4361	390	1224	1228	1338	1045	2016	Lessner, E. J., Stocker, M. R., Smith, N. D., Turner, A. H., Irmis, R. B. and Nesbitt, S. J., 2016. A new rauisuchid (Archosauria, Pseudosuchia) from the Upper Triassic (Norian) of New Mexico increases the diversity and temporal range of the clade. PeerJ, 4, e2336.
82	59.6673	423	1123	1132	1404	1020.5	2012	Li, C., Wu, X.-C., Zhao, L.-J., Sato, T. and Wang, L.-T., 2012. A new archosaur (Diapsida, Archosauriformes) from the marine Triassic of China. Journal of Vertebrate Paleontology, 32, 1064-1081.
83	59.5904	354	1066	1064	1709	1048.25	2016	Li, C., Wu, X.-C., Zhao, L.-J., Nesbitt, S. J., Stocker, M. R. and Wang, L.-T., 2016. A new armored archosauriform (Diapsida: Archosauromorpha) from the marine Middle Triassic of China, with implications for the diverse life styles of archosauriforms prior to the diversification of Archosauria. The Science Of Nature, 103, 95.
118	59.1179	291	1160	1189	649	822.25	2018	Li, C., Wu, X. C., & Rufolo, S. (2018). A new crocodyloid (Eusuchia: Crocodylia) from the Upper Cretaceous of China.Cretaceous Research.
113	44.815	273	659	645	1402	744.75	2018	Lio, G., Agnolin, F. L., Martinelli, A. G., Ezcurra, M. D. and Novas, F. E., 2018. New specimen of the enigmatic, Late Cretaceous crocodyliform Neuquensuchus universitas sheds light on the anatomy of the species. Cretaceous Research, 83, 62-74.
20	74.6703	1117	1150	1184	922	1093.25	2017	Liu, J., Organ, C. L., Benton, M. J., Brandley, M. C. and Aitchison, J. C., 2017. Live birth in an archosauromorph reptile. Nature Communications, 8, 14445.
50	65.2575	702	832	878	816	807	2010	Martin, J. E., 2010. A new species of Diplocynodon (Crocodylia, Alligatoroidea) from the Late Eocene of the Massif Central, France, and the evolution of the genus in the climatic context of the Late Palaeogene. Geological Magazine, 147, 596-610.
34	70.1471	836	1404	1423	1467	1282.5	2012	Martin, J. E. and Buffetaut, E., 2012. The maxillary depression of Pholidosauridae: an anatomical study. Journal of Vertebrate Paleontology, 32, 1442-1446.
72	58.9145	284	1298	1300	1528	1102.5	2012	Martin, J. E. and Buffetaut, E., 2012. The maxillary depression of Pholidosauridae: an anatomical study. Journal of Vertebrate Paleontology, 32, 1442-1446.
51	65.927	275	1134	1151	1045	901.25	2011	Martin, J. E. and Gross, M., 2011. Taxonomic ciarification of Diplocynodon Pomel, 1847 (Crocodilia) from the Miocene of Styria, Austria. Neues Jahrbuch fur Geologie und Palaontologie Abhandlungen, 261, 177-193.
40	66.0479	495	663	712	756	656.5	2010	Martin, J. E. and Lauprasert, K., 2010. A new primitive alligatorine from the Eocene of Thailand: relevance of Asiatic members to the radiation of the group. Zoological Journal of the Linnean Society, 158, 608-628.
47	69.2819	595	1340	1418	702	1013.75	2010	Martin, J. E. and Lauprasert, K., 2010. A new primitive alligatorine from the Eocene of Thailand: relevance of Asiatic members to the radiation of the group. Zoological Journal of the Linnean Society, 158, 608-628.
73	49.9658	360	827	837	744	692	2013	Martin, J. E. and Vincent, P., 2013. New remains of Machimosaurus hugii von Meyer, 1837 (Crocodilia, Thalattosuchia) from the Kimmeridgian of Germany. Fossil Record, 16, 179-196.
26	73.6234	941	1480	1460	1316	1299.25	2010	Martin, J. E., Rabi, M. and Csiki, Z., 2010. Survival of Theriosuchus (Mesoeucrocodylia: Atoposauridae) in a Late Cretaceous archipelago: a new species from the Maastrichtian of Romania. Naturwissenschaften, 97, 845-854.
90	58.7349	290	1414	1427	1338	1117.25	2010	Martin, J. E., Rabi, M. and Csiki, Z., 2010. Survival of Theriosuchus (Mesoeucrocodylia: Atoposauridae) in a Late Cretaceous archipelago: a new species from the Maastrichtian of Romania. Naturwissenschaften, 97, 845-854.
79	57.1012	325	1437	1432	1433	1156.75	2010	Martin, J. E., Rabi, M. and Csiki, Z., 2010. Survival of Theriosuchus (Mesoeucrocodylia: Atoposauridae) in a Late Cretaceous archipelago: a new species from the Maastrichtian of Romania. Naturwissenschaften, 97, 845-854.
35	69.5429	1011	1283	1251	1117	1165.5	2014	Martin, J. E., Lauprasert, K., Buffetaut, E., Liard, R. and Suteethorn, V., 2014. A large pholidosaurid in the Phu Kradung Formation of north-eastern Thailand. Palaeontology, 57, 757-769.
96	63.5184	235	1462	1479	1522	1174.5	2016	Martin, J. E., Delfino, M., Garcia, G., Godefroit, P., Berton, S. and Valentin, X., 2016. New specimens of Allodaposuchus precedensfrom France: intraspecific variability and the diversity of European Late Cretaceous eusuchians. Zoological Journal of the Linnean Society, 176, 607-631.
14	86.8304	1586	828	974	774	1040.5	2013	Mastrantonio, B. M., Schultz, C. L., Desojo, J. B. and Garcia, J. B., 2013. The braincase of Prestosuchus chiniquensis (Archosauria: Suchia). Geological Society of London Special Publications, 379, 425-440.
27	64.1443	1356	1514	1473	1324	1416.75	2013	Matsumoto, R., Buffetaut, E., Escuillie, F., Hervet, S. and Evans, S. E., 2013. New material of the choristodere Lazarussuchus(Diapsida, Choristodera) from the Paleocene of France. Journal of Vertebrate Paleontology, 33, 319-339.
10	66.0606	1729	231	359	405	681	2011	Montefeltro, F. C., Larsson, H. C. E. and Langer, M. C., 2011. A new baurusuchid (Crocodyliformes, Mesoeucrocodylia) from the Late Cretaceous of Brazil and the phylogeny of Baurusuchidae. PLoS ONE, 6, e21916.
11	71.4685	1048	1126	1192	995	1090.25	2013	Montefeltro, F. C., Bittencourt, J. S., Langer, M. C. and Schultz, C. L., 2013. Postcranial anatomy of the hyperodapedontine rhynchosaur Teyumbaita sulcognathus (Azevedo and Schultz, 1987) from the Late Triassic of Southern Brazil. Journal of Vertebrate Paleontology, 33, 67-84.
90	55.2801	453	1394	1381	1350	1144.5	2013	Montefeltro, F. C., Larsson, H. C. E., de Franca, M. A. G. and Langer, M. C., 2013. A new neosuchian with Asian affinities from the Jurassic of northeastern Brazil. Naturwissenschaften, 100, 835-841.
26	60.7692	570	256	332	443	400.25	2014	Mukherjee, D. and Ray, S., 2014. A new Hyperodapedon (Archosauromorpha, Rhynchosauria) from the Upper Triassic of India: implications for rhynchosaur phylogeny. Palaeontology, 57, 1241-1276.
103	61.8585	388	1324	1111	1312	1033.75	2015	Narvaez, I., Brochu, C. A., Escaso, F., Perez-Garcia, A. and Ortega, F., 2015. New crocodyliforms from southwestern Europe and definition of a diverse clade of European Late Cretaceous basal eusuchians. PLOS One, 10, e0140679.
106	62.1444	360	1111	1117	1389	994.25	2016	Narvaez, I., Brochu, C. A., Escaso, F., Perez-Garcia, A. and Ortega, F., 2016. New Spanish Late Cretaceous eusuchian reveals the synchronic and sympatric presence of two allodaposuchids. Cretaceous Research, 65, 112-125.
63	57.9062	315	1186	1164	1606	1067.75	2011	Nascimento, P. M. and Zaher, H., 2011. The skull of the Upper Cretaceous baurusuchid crocodile Baurusuchus albertoi Nascimento & Zaher 2010, and its phylogenetic affinities. Zoological Journal of the Linnean Society, 163, S116-S131.
81	60.0354	372	1092	1107	1131	925.5	2014	Nesbitt, S. J., Sidor, C. A., Angielczyk, K. D., Smith, R. M. H. and Tsuji, L. A., 2014. A new archosaur from the Manda beds (Anisian, Middle Triassic) of southern Tanzania and its implications for character state optimizations at Archosauria and Pseudosuchia. Journal of Vertebrate Paleontology, 34, 1357-1382.
60	60.1476	479	1470	1457	1429	1208.75	2014	Nesbitt, S. J., Sidor, C. A., Angielczyk, K. D., Smith, R. M. H. and Tsuji, L. A., 2014. A new archosaur from the Manda beds (Anisian, Middle Triassic) of southern Tanzania and its implications for character state optimizations at Archosauria and Pseudosuchia. Journal of Vertebrate Paleontology, 34, 1357-1382.
30	70.3374	1014	75	94	187	342.5	2015	Nesbitt, S. J., Flynn, J. J., Pritchard, A. C., Parrish, J. M., Ranivoharimanana, L. and Wyss, A. R., 2015. Postcranial osteology ofAzendhosaurus madagaskarensis (?Middle to Upper Triassic, Isalo Group, Madagascar) and its systematic position among stem archosaur reptiles. Bulletin of the American Museum of Natural History, 398, 1-126.
108	42.9211	154	686	686	1500	756.5	2018	Nesbitt, S. J., Butler, R. J., Ezcurra, M. D., Barrett, P. M., Stocker, M. R., Angielczyk, K. D., Smith, R. M. H., Sidor, C. A., niedzwiedzki, G., Sennikov, A. G. and CHarig, A. J., in press. The earliest bird-line archosaurs and the assembly of the dinosaur body plan. Nature, , .
107	43.1048	283	664	649	1014	652.5	2018	Nesbitt, S. J., Butler, R. J., Ezcurra, M. D., Barrett, P. M., Stocker, M. R., Angielczyk, K. D., Smith, R. M. H., Sidor, C. A., niedzwiedzki, G., Sennikov, A. G. and CHarig, A. J., in press. The earliest bird-line archosaurs and the assembly of the dinosaur body plan. Nature, , .
77	47.8722	238	905	912	1151	801.5	2018	Nesbitt, S. J., Butler, R. J., Ezcurra, M. D., Barrett, P. M., Stocker, M. R., Angielczyk, K. D., Smith, R. M. H., Sidor, C. A., niedzwiedzki, G., Sennikov, A. G. and CHarig, A. J., in press. The earliest bird-line archosaurs and the assembly of the dinosaur body plan. Nature, , .
94	56.4591	373	1401	1404	1563	1185.25	2018	Nesbitt, S. J., Butler, R. J., Ezcurra, M. D., Barrett, P. M., Stocker, M. R., Angielczyk, K. D., Smith, R. M. H., Sidor, C. A., niedzwiedzki, G., Sennikov, A. G. and CHarig, A. J., in press. The earliest bird-line archosaurs and the assembly of the dinosaur body plan. Nature, , .
95	56.0784	314	1248	1247	1436	1061.25	2018	Nesbitt, S. J., Butler, R. J., Ezcurra, M. D., Barrett, P. M., Stocker, M. R., Angielczyk, K. D., Smith, R. M. H., Sidor, C. A., niedzwiedzki, G., Sennikov, A. G. and CHarig, A. J., in press. The earliest bird-line archosaurs and the assembly of the dinosaur body plan. Nature, , .
81	59.5859	466	981	996	1207	912.5	2016	Niedzwiedzki, G., Sennikov, A. and Brusatte, S. L., 2016. The osteology and systematic position of Dongusuchus efremovi Sennikov, 1988 from the Anisian (Middle Triassic) of Russia. Historical Biology, 28, 550-570.
54	60.9777	465	1381	1412	1595	1213.25	2010	O'Connor, P. M., Sertich, J. J. W., Stevens, N. J., Roberts, E. M., Gottfried, M. D., Hieronymus, T. L., Jinnah, Z. A., Ridgely, R., Ngasala, S. E. and Temba, J., 2010. The evolution of mammal-like crocodyliforms in the Cretaceous Period of Gondwana.Nature, 466, 748-751.
140	43.2552	178	1500	1500	1185	1090.75	2018	Osi, A., Young, M. T., Galacz, A. and Rabi, M., 2018. A new large-bodied thalattosuchian crocodyliform from the Lower Jurassic (Toarcian) of Hungary, with further evidence of the mosaic acquisition of marine adaptations in Metriorhynchoidea. PeerJ, 6, e4668.
110	61.5311	408	1015	1031	1122	894	2018	Osi, A., Young, M. T., Galacz, A. and Rabi, M., 2018. A new large-bodied thalattosuchian crocodyliform from the Lower Jurassic (Toarcian) of Hungary, with further evidence of the mosaic acquisition of marine adaptations in Metriorhynchoidea. PeerJ, 6, e4668.
98	56.7527	9	14	14	14	12.75	2018	Osi, A., Young, M. T., Galacz, A. and Rabi, M., 2018. A new large-bodied thalattosuchian crocodyliform from the Lower Jurassic (Toarcian) of Hungary, with further evidence of the mosaic acquisition of marine adaptations in Metriorhynchoidea. PeerJ, 6, e4668.
28	60.4991	1011	98	201	277	396.75	2016	Parker, W. G., 2016. Revised phylogenetic analysis of the Aetosauria (Archosauria: Pseudosuchia); assessing the effects of incongruent morphological character sets. PeerJ, 4, e1583.
74	49.5214	437	1065	1061	1109	918	2013	Parrilla-Bel, J., Young, M. T., Moreno-Azanza, M. and Canudo, J. I., 2013. The first metriorhynchid crocodylomorph from the Middle Jurassic of Spain, with implications for evolution of the subclade Rhacheosaurini. PLOS One, 8, e54275.
36	60.8057	935	1475	1548	1240	1299.5	2013	Peecook, B. R., Sidor, C. A., Nesbitt, S. J., Smith, R. M. H., Steyer, J. S. and Angielczyk, K. D., 2013. A new silesaurid from the upper Ntawere Formation of Zambia (Middle Triassic) demonstrates the rapid diversification of Silesauridae (Avemetatarsalia, Dinosauriformes). Journal of Vertebrate Paleontology, 33, 1127-1137.
41	59.5625	561	724	816	728	707.25	2016	Pinheiro, F. L., Franca, M. A. G., Lacerda, M. B., Butler, R. J. and Schultz, C. L., 2016. An exceptional fossil skull from South America and the origins of the archosauriform radiation. Scientific Reports, 6, 22817.
89	55.6123	371	1268	1278	1570	1121.75	2011	Pol, D. and Powell, J. E., 2011. A new sebecid mesoeucrocodylian from the Rio Loro Formation (Palaeocene) of north-western Argentina. Zoological Journal of the Linnean Society, 163, S7-S36.
88	49.2239	387	1025	1032	1193	909.25	2012	Pol, D., Leardi, J. M., Lecuona, A. and Krause, M., 2012. Postcranial anatomy of Sebecus icaeorhinus (Crocodyliformes, Sebecidae) from the Eocene of Patagonia. Journal of Vertebrate Paleontology, 32, 328-354.
32	70.5404	754	146	236	506	410.5	2013	Pol, D., Rauhut, O. W. M., Lecuona, A., Leardi, J. M., Xu, X. and Clark, J. M., 2013. A new fossil from the Jurassic of Patagonia reveals the early basicranial evolution and the origins of Crocodyliformes. Biological Reviews, 88, 862-872.
109	47.3234	248	886	888	1318	835	2014	Pol, D., Nascimento, P. M., Carvalho, A. B., Riccomini, C., Pires-Domingues, R. A. and Zaher, H., 2014. A new notosuchian from the Late Cretaceous of Brazil and the phylogeny of advanced notosuchians. PLOS ONE, 9, e93105.
31	56.3548	788	1006	1026	1112	983	2015	Pritchard, A. C., Turner, A. H., Nesbitt, S. J., Irmis, R. B. and Smith, N. D., 2015. Late Triassic tanystropheids (Reptilia, Archosauromorpha) from northern New Mexico (Petrified Forest Member, Chinle Formation) and the biogeography, functional morphology, and evolution of Tanystropheidae. Journal of Vertebrate Paleontology, 35, e911186.
23	71.8811	1292	997	1044	989	1080.5	2015	Pritchard, A. C., Turner, A. H., Nesbitt, S. J., Irmis, R. B. and Smith, N. D., 2015. Late Triassic tanystropheids (Reptilia, Archosauromorpha) from northern New Mexico (Petrified Forest Member, Chinle Formation) and the biogeography, functional morphology, and evolution of Tanystropheidae. Journal of Vertebrate Paleontology, 35, e911186.
51	66.7892	599	1592	1391	1240	1205.5	2011	Puertolas, E., Canudo, J. I. and Cruzado-Caballero, P., 2011. A new crocodylian from the late Maastrichtian of Spain: implications for the initial radiation of crocodyloids. PLoS ONE, 6, e20011.
110	63.5709	313	1446	1434	1407	1150	2015	Puertolas-Pascual, E., Canudo, J. I. and Sender, L. M., 2015. New material from a huge specimen of Anteophthalmosuchus cf.escuchae (Goniopholididae) from the Albian of Andorra (Teruel, Spain): Phylogenetic implications. Journal of Iberian Geology,41, 41-56.
109	63.8691	304	1049	1046	1346	936.25	2015	Puertolas-Pascual, E., Canudo, J. I. and Sender, L. M., 2015. New material from a huge specimen of Anteophthalmosuchus cf.escuchae (Goniopholididae) from the Albian of Andorra (Teruel, Spain): Phylogenetic implications. Journal of Iberian Geology,41, 41-56.
110	47.019	183	1003	997	1458	910.25	2015	Rabi, M. and Sebok, N., 2015. A revised Eurogondwana model: Late Cretaceous notosuchian crocodyliforms and other vertebrate taxa suggest the retention of episodic faunal links between Europe and Gondwana during most of the Cretaceous. Gondwana Research, 28, 1197-1211.
22	85.0694	1324	1181	1224	1300	1257.25	2010	Renesto, S., Spielmann, J. A., Lucas, S. G. and Spagnoli, G. T., 2010. The taxonomy and paleobiology of the Late Triassic (Carnian-Norian: Adamanian-Apachean) drepanosaurs (Diapsida: Archosauromorpha: Drepanosauromorpha). Bulletin of the New Mexico Museum of Natural History & Science, 46, 1-81.
60	64.2379	511	1265	1239	1504	1129.75	2011	Riff, D. and Kellner, A. W. A., 2011. Baurusuchid crocodyliforms as theropod mimics: clues from the skull and appendicular morphology of Stratiotosuchus maxhechti (Upper Cretaceous of Brazil). Zoological Journal of the Linnean Society, 163, S37-S56.
137	42.0566	163	1138	1147	1371	954.75	2018	Ristevski, J., Young, M. T., de Andrade, M. B. and Hastings, A. K., 2018. A new species of Anteophthalmosuchus (Crocodylomorpha, Goniopholididae) from the Lower Cretaceous of the Isle of Wight, United Kingdom, and a review of the genus. Cretaceous Research, 84, 340-383.
111	63.6211	172	1086	1080	1465	950.75	2018	Ristevski, J., Young, M. T., de Andrade, M. B. and Hastings, A. K., 2018. A new species of Anteophthalmosuchus (Crocodylomorpha, Goniopholididae) from the Lower Cretaceous of the Isle of Wight, United Kingdom, and a review of the genus. Cretaceous Research, 84, 340-383.
21	70.1416	1077	72	92	133	343.5	2014	Roberto-da-Silva, L., Desojo, J. B., Cabreira, S. F., Aires, A. S. S., Muller, R. T., Pacheco, C. P. and Dias-da-Silva, S., 2014. A new aetosaur from the Upper Triassic of the Santa Maria Formation, southern Brazil. Zootaxa, 3764, 240-278.
86	62.3105	369	1152	1147	1331	999.75	2015	Salas-Gismondi, R., Flynn, J. J., Baby, P., Tejada-Lara, J. V., Wesselingh, F. P. and Antoine, P.-O., 2015. A Miocene hyperdiverse crocodylian community reveals peculiar trophic dynamics in proto-Amazonian mega-wetlands. Proceedings of the Royal Society of London B, 282, 20142490.
43	65.1501	523	1620	1638	1558	1334.75	2016	Salas-Gismondi, R., Flynn, J. J., Baby, P., Tejada-Lara, J. V., Claude, J. and Antoine, P.-O., 2016. A new 13 million year old gavialoid crocodylian from proto-Amazonian mega-wetlands reveals parallel evolutionary trends in skull shape linked to longirostry. PLOS ONE, 11, E0152453.
18	85.2431	805	11	12	16	211	2013	Scheyer, T. M., Aguilera, O. A., Delfino, M., Fortier, D. C., Carlini, A. A., Sanchez, R., Carrillo-Briceno, J. D., Quiroz, L. and Sanchez-Villagra, M. R., 2013. Crocodylian diversity peak and extinction in the late Cenozoic of the northern Neotropics. Nature Communications, 4, 1907.
98	62.6781	319	1478	1468	1503	1192	2013	Scheyer, T. M., Aguilera, O. A., Delfino, M., Fortier, D. C., Carlini, A. A., Sanchez, R., Carrillo-Briceno, J. D., Quiroz, L. and Sanchez-Villagra, M. R., 2013. Crocodylian diversity peak and extinction in the late Cenozoic of the northern Neotropics. Nature Communications, 4, 1907.
23	68.4783	892	23	35	67	254.25	2016	Schoch, R. R. and Desojo, J. B., 2016. Cranial anatomy of the aetosaur Paratypothorax andressorum Long & BaLLew, 1985, from the Upper Triassic of Germany and its bearing on aetosaur phylogeny. Neues Jahrbuch fur Geologie und Palaontologie Abhandlungen, 279, 73-95.
18	70.7156	1241	839	1021	1089	1047.5	2014	Schoch, R. R. and Sues, H.-D., 2014. A new archosauriform reptile from the Middle Triassic (Ladinian) of Germany. Journal of Systematic Palaeontology, 12, 113-131.
14	63.3929	1576	237	330	499	660.5	2018	Schultz, C. L., Langer, M. C. and Montefeltro, F. C., in press. A new rhynchosaur from south Brazil (Santa Maria Formation) and rhynchosaur diversity patterns across the Middle-Late Triassic boundary. Palaontologische Zeitschrift, , .
71	65.4564	499	1374	1371	1436	1170	2014	Sertich, J. J. W. and O'Connor, P. M., 2014. A new crocodyliform from the middle Cretaceous Galula Formation, southwestern Tanzania. Journal of Vertebrate Paleontology, 34, 576-596.
83	64.8006	411	1387	1400	917	1028.75	2014	Skutschas, P. P., Danilov, I. G., Kodrul, T. M. and Jin, J.-H., 2014. The first discovery of an alligatorid (Crocodylia, Alligatoroidea, Alligatoridae) in the Eocene of China. Journal of Vertebrate Paleontology, 34, 471-476.
86	58.1255	339	1238	1243	1335	1038.75	2014	Sookias, R. B., Sullivan, C., Liu, J. and Butler, R. J., 2014. Systematics of putative euparkeriids (Diapsida: Archosauriformes) from the Triassic of China. PeerJ, 2, e658.
88	57.163	285	1069	1071	1319	936	2014	Sookias, R. B., Sennikov, A. G., Gower, D. J. and Butler, R. J., 2014. The monophyly of Euparkeriidae (Reptilia: Archosauriformes) and the origins of Archosauria: a revision of Dorosuchus neoetus from the mid-Triassic of Russia. Palaeontology, 57, 1177-1202.
88	57.163	270	973	971	1183	849.25	2014	Sookias, R. B., Sennikov, A. G., Gower, D. J. and Butler, R. J., 2014. The monophyly of Euparkeriidae (Reptilia: Archosauriformes) and the origins of Archosauria: a revision of Dorosuchus neoetus from the mid-Triassic of Russia. Palaeontology, 57, 1177-1202.
59	59.1967	320	1238	1250	1252	1015	2011	Soto, M., Pol, D. and Perea, D., 2011. A new specimen of Uruguaysuchus aznarezi (Crocodyliformes: Notosuchia) from the middle Cretaceous of Uruguay and its phylogenetic relationships. Zoological Journal of the Linnean Society, 163, S173-S198.
24	74.1279	1329	126	274	550	569.75	2010	Stocker, M. R., 2010. A new taxon of phytosaur (Archosauria: Pseudosuchia) from the Late Triassic (Norian) Sonsela Member (Chinle Formation) in Arizona, and a critical reevaluation of Leptosuchus Case, 1922. Palaeontology, 53, 997-1022.
24	74.1279	1066	350	589	729	683.5	2012	Stocker, M. R., 2012. A new phytosaur (Archosauriformes, Phytosauria) from the Lot's Wife beds (Sonsela Member) within the Chinle Formation (Upper Triassic) of Petrified Forest National Park, Arizona, Journal of Vertebrate Paleontology, 32, 573-586.
85	59.5011	349	1152	1157	1499	1039.25	2017	Stocker, M. R., Zhao, L.-J., Nesbitt, S. J., Wu, X.-C. and Li, C., 2017. A short-snouted, Middle Triassic phytosaur and its implications for the morphological evolution and biogeography of Phytosauria. Scientific Reports, 7, 46028.
102	44.4444	85	623	638	1532	719.5	2017	Stocker, M. R., Zhao, L.-J., Nesbitt, S. J., Wu, X.-C. and Li, C., 2017. A short-snouted, Middle Triassic phytosaur and its implications for the morphological evolution and biogeography of Phytosauria. Scientific Reports, 7, 46028.
102	44.4444	213	615	621	1018	616.75	2017	Stocker, M. R., Zhao, L.-J., Nesbitt, S. J., Wu, X.-C. and Li, C., 2017. A short-snouted, Middle Triassic phytosaur and its implications for the morphological evolution and biogeography of Phytosauria. Scientific Reports, 7, 46028.
31	70.4453	909	1409	1392	1279	1247.25	2018	Stocker, M. R., Nesbitt, S. J., Criswell, K. E., Parker, W. G., Witmer, L. M., Rowe, T. B., Ridgely, R. and Brown, M. A., in press. A dome-headed stem archosaur exemplifies convergence among dinosaurs and their distant relatives. Current Biology, , .
81	59.6938	430	1064	1070	1409	993.25	2013	Sues, H.-D. and Schoch, R. R., 2013. Reassessment of cf. Halticosaurus orbitoangulatus from the Upper Triassic (Norian) of Germany - a pseudosuchian, not a dinosaur. Zoological Journal of the Linnean Society, 168, 859-872.
36	73.3127	624	1213	1203	1383	1105.75	2015	Sweetman, S. C., Pedreira-Segade, U. and Vidovic, S. U., 2015. A new bernissartiid crocodyliform from the Lower Cretaceous Wessex Formation (Wealden Group, Barremian) of the Isle of Wight, southern England. Acta Palaeontologica Polonica, 60, 257-268.
24	52.0517	216	791	849	1209	766.25	2016	Tennant, J. P., Mannion, P. D., & Upchurch, P. (2016). Evolutionary relationships and systematics of Atoposauridae (Crocodylomorpha: Neosuchia): implications for the rise of Eusuchia. Zoological Journal of the Linnean Society, 177(4), 854-936.
36	62.5373	917	1283	1273	1548	1255.25	2013	Toljagic, O. and Butler, R. J., 2013. Triassic-Jurassic mass extinction as trigger for the Mesozoic radiation of crocodylomorphs.Biology Letters, 9, 20130095.
16	75.2841	1259	221	279	407	541.5	2014	Trotteyn, M. J. and Ezcurra, M. D., 2014. Osteology of Pseudochampsa ischigualastensis gen. et comb. nov. (Archosauriformes: Proterochampsidae) from the early Late Triassic Ischigualasto Formation of northwestern Argentina. PLOS One, 9, e111388.
17	63.4804	1432	266	480	463	660.25	2012	Trotteyn, M. J. and Haro, J. A., 2012. The braincase of Chanaresuchus ischigualastensis (Archosauriformes) from the Late Triassic of Argentina. Journal of Vertebrate Paleontology, 32, 867-882.
109	58.8271	177	706	713	1405	750.25	2015	Turner, A. H., 2015. A review of Shamosuchus and Paralligator (Crocodyliformes, Neosuchia) from the Cretaceous of Asia. PLOS ONE, 10, e0118116.
85	60.6449	191	1377	1364	810	935.5	2010	Turner, A. H. and Sertich, J. J. W., 2010. Phylogenetic history of Simosuchus clarki (Crocodyliformes: Notosuchia) from the Late Cretaceous of Madagascar. Journal of Vertebrate Paleontology, 30, s177-s236.
80	59.7548	352	1268	1275	1338	1058.25	2014	von Baczko, M. B., Desojo, J. B. and Pol, D., 2014. Anatomy and phylogenetic position of Venaticosuchus rusconii Bonaparte, 1970 (Archosauria, Pseudosuchia), from the Ischigualasto Formation (Late Triassic), La Rioja, Argentina. Journal of Vertebrate Paleontology, 34, 1342-1356.
28	69.4844	1012	1566	1590	836	1251	2013	Wang, R.-F., Xu, S.-C., Wu, X.-C., Li, C. and Wang, S.-Z., 2013. A new specimen of Shansisuchus shansisuchus Young, 1964 (Diapsida: Archosauriformes) from the Triassic of Shanxi, China. Act Geologica Sinica, 87, 1185-1197.
76	64.3263	497	1403	1392	1514	1201.5	2015	Wilberg, E. W., 2015. A new metriorhynchoid (Crocodylomorpha, Thalattosuchia) from the Middle Jurassic of Oregon and the evolutionary timing of marine adaptations in thalattosuchian crocodylomorphs. Journal of Vertebrate Paleontology, 35, e902846.
76	58.5889	212	1163	1156	747	819.5	2015	Wilberg, E. W., 2015. What's in an outgroup? The impact of outgroup choice on the phylogenetic position of Thalattosuchia (Crocodylomorpha) and the origin of Crocodyliformes. Systematic Biology, 64, 621-637.
45	67.4339	195	315	315	207	258	2015	Wilberg, E. W., 2015. What's in an outgroup? The impact of outgroup choice on the phylogenetic position of Thalattosuchia (Crocodylomorpha) and the origin of Crocodyliformes. Systematic Biology, 64, 621-637.
86	59.2433	400	1103	1095	779	844.25	2015	Wilberg, E. W., 2015. What's in an outgroup? The impact of outgroup choice on the phylogenetic position of Thalattosuchia (Crocodylomorpha) and the origin of Crocodyliformes. Systematic Biology, 64, 621-637.
76	58.5481	84	1600	1617	1234	1133.75	2015	Wilberg, E. W., 2015. What's in an outgroup? The impact of outgroup choice on the phylogenetic position of Thalattosuchia (Crocodylomorpha) and the origin of Crocodyliformes. Systematic Biology, 64, 621-637.
101	62.0056	280	1156	1149	1453	1009.5	2015	Wu, X.-C. and Brinkman, D. B., 2015. A new crocodylian (Eusuchia) from the uppermost Cretaceous of Alberta, Canada. Canadian Journal of Earth Sciences, 52, 590-607.
50	52.3895	367	843	891	853	738.5	2011	Young, M. T., Bell, M. A., De Andrade, M. B. and Brusatte, S. L., 2011. Body size estimation and evolution in metriorhynchid crocodylomorphs: implications for species diversification and niche partitioning. Zoological Journal of the Linnean Society, 163, 1199-1216.
50	52.3895	693	1223	1259	1130	1076.25	2011	Young, M. T., Bell, M. A., De Andrade, M. B. and Brusatte, S. L., 2011. Body size estimation and evolution in metriorhynchid crocodylomorphs: implications for species diversification and niche partitioning. Zoological Journal of the Linnean Society, 163, 1199-1216.
73	49.492	381	1179	1188	840	897	2012	Young, M. T., Brusatte, S. L., Andrade, M. B., Desojo, J. B., Beatty, B. L., Steel, L., Fernandez, M. S., Sakamoto, M., Ruiz-Omenaca, J. I. and Schoch, R. R., 2012. The cranial osteology and feeding ecology of the metriorhynchid crocodylomorph generaDakosaurus and Plesiosuchus from the Late Jurassic of Europe. PLoS One, 7, e44895.
51	47.7222	534	1177	1219	733	915.75	2013	Young, M. T., de Andrade, M. B., Brusatte, S. L., Sakamoto, M. and Liston, J., 2013. The oldest known metriorhynchid super-predator: a new genus and species from the Middle Jurassic of England, with implications for serration and mandibular evolution in predacious clades. Journal of Systematic Palaeontology, 11, 475-513.
82	59.2039	270	1120	1136	1395	980.25	2015	Zanno, L. E., Drymala, S., Nesbitt, S. J. and Schneider, V. P., 2015. Early crocodylomorph increases top tier predator diversity during rise of dinosaurs. Scientific Reports, 5, 9276.
80	60.112	375	1272	1269	1392	1077	2015	Zanno, L. E., Drymala, S., Nesbitt, S. J. and Schneider, V. P., 2015. Early crocodylomorph increases top tier predator diversity during rise of dinosaurs. Scientific Reports, 5, 9276.
